# Supplementary material for: Beyond the fish-Daphnia paradigm: testing the potential for pygmy backswimmers (Neoplea striola) to cause trophic cascades in subtropical ponds
Source: PeerJ. 2022 Sep 28;10:e14094. doi: 10.7717/peerj.14094 (PMC9526409; doi:10.7717/peerj.14094)
Supplement: Supplemental Information 7 — Biomass of each zooplankton morphospecies in each sample. There are 20 mesocosms and two sampling dates (40 samples). [file peerj-10-14094-s007.csv]

tank	treatment	taxon	date	mass	log.mass	zoop	Neo
1	zooplankton	Anuraeopsis	8/2/17	0	-4.605170186	y	0
1	zooplankton	Anuraeopsis	8/8/17	0	-4.605170186	y	0
1	zooplankton	Arctodiaptomus_dorsalis	8/2/17	0.410577143	-0.866127362	y	0
1	zooplankton	Arctodiaptomus_dorsalis	8/8/17	0	-4.605170186	y	0
1	zooplankton	bdelloid	8/2/17	0	-4.605170186	y	0
1	zooplankton	bdelloid	8/8/17	0	-4.605170186	y	0
1	zooplankton	cladoceran_embryo	8/2/17	0	-4.605170186	y	0
1	zooplankton	cladoceran_embryo	8/8/17	0	-4.605170186	y	0
1	zooplankton	Euchlanis	8/2/17	0	-4.605170186	y	0
1	zooplankton	Euchlanis	8/8/17	0	-4.605170186	y	0
1	zooplankton	Lecane_luna	8/2/17	0	-4.605170186	y	0
1	zooplankton	Lecane_luna	8/8/17	0	-4.605170186	y	0
1	zooplankton	Lecane_sp	8/2/17	0	-4.605170186	y	0
1	zooplankton	Lecane_sp	8/8/17	0	-4.605170186	y	0
1	zooplankton	Microcyclops_varicans	8/2/17	0	-4.605170186	y	0
1	zooplankton	Microcyclops_varicans	8/8/17	0	-4.605170186	y	0
1	zooplankton	Monostyla_bulla	8/2/17	0	-4.605170186	y	0
1	zooplankton	Monostyla_bulla	8/8/17	0	-4.605170186	y	0
1	zooplankton	Monostyla_closterocerca	8/2/17	0	-4.605170186	y	0
1	zooplankton	Monostyla_closterocerca	8/8/17	0.155801892	-1.796961624	y	0
1	zooplankton	Monostyla_copeis	8/2/17	0	-4.605170186	y	0
1	zooplankton	Monostyla_copeis	8/8/17	0	-4.605170186	y	0
1	zooplankton	Monostyla_cornuta	8/2/17	0	-4.605170186	y	0
1	zooplankton	Monostyla_cornuta	8/8/17	0	-4.605170186	y	0
1	zooplankton	Monostyla_lunaris	8/2/17	0.750405575	-0.273903337	y	0
1	zooplankton	Monostyla_lunaris	8/8/17	0	-4.605170186	y	0
1	zooplankton	Monostyla_quadridentata	8/2/17	0	-4.605170186	y	0
1	zooplankton	Monostyla_quadridentata	8/8/17	0	-4.605170186	y	0
1	zooplankton	nauplius	8/2/17	0	-4.605170186	y	0
1	zooplankton	nauplius	8/8/17	0	-4.605170186	y	0
1	zooplankton	ostracod	8/2/17	0	-4.605170186	y	0
1	zooplankton	ostracod	8/8/17	0	-4.605170186	y	0
1	zooplankton	ploimid	8/2/17	0	-4.605170186	y	0
1	zooplankton	ploimid	8/8/17	0.102165175	-2.187782716	y	0
1	zooplankton	Scapholeberis_embryo	8/2/17	0	-4.605170186	y	0
1	zooplankton	Scapholeberis_embryo	8/8/17	0	-4.605170186	y	0
1	zooplankton	Scapholeberis_kingi	8/2/17	0	-4.605170186	y	0
1	zooplankton	Scapholeberis_kingi	8/8/17	0	-4.605170186	y	0
1	zooplankton	small_Euchlanis	8/2/17	0	-4.605170186	y	0
1	zooplankton	small_Euchlanis	8/8/17	0	-4.605170186	y	0
1	zooplankton	small_ploimid	8/2/17	0	-4.605170186	y	0
1	zooplankton	small_ploimid	8/8/17	0	-4.605170186	y	0
1	zooplankton	smaller_Monostyla_bulla	8/2/17	0	-4.605170186	y	0
1	zooplankton	smaller_Monostyla_bulla	8/8/17	0	-4.605170186	y	0
1	zooplankton	Spirostomum_sp_1	8/2/17	0.020293552	-3.496820395	y	0
1	zooplankton	Spirostomum_sp_1	8/8/17	0.054116139	-2.747059174	y	0
1	zooplankton	Spirostomum_sp_2	8/2/17	0	-4.605170186	y	0
1	zooplankton	Spirostomum_sp_2	8/8/17	0	-4.605170186	y	0
3	40 pleids	Anuraeopsis	8/2/17	0	-4.605170186	y	40
3	40 pleids	Anuraeopsis	8/8/17	0.001522054	-4.46349238	y	40
3	40 pleids	Arctodiaptomus_dorsalis	8/2/17	265.9432606	5.583320581	y	40
3	40 pleids	Arctodiaptomus_dorsalis	8/8/17	750.7593465	6.621098476	y	40
3	40 pleids	bdelloid	8/2/17	0	-4.605170186	y	40
3	40 pleids	bdelloid	8/8/17	0	-4.605170186	y	40
3	40 pleids	cladoceran_embryo	8/2/17	0	-4.605170186	y	40
3	40 pleids	cladoceran_embryo	8/8/17	0	-4.605170186	y	40
3	40 pleids	Euchlanis	8/2/17	0	-4.605170186	y	40
3	40 pleids	Euchlanis	8/8/17	0	-4.605170186	y	40
3	40 pleids	Lecane_luna	8/2/17	0	-4.605170186	y	40
3	40 pleids	Lecane_luna	8/8/17	0	-4.605170186	y	40
3	40 pleids	Lecane_sp	8/2/17	0	-4.605170186	y	40
3	40 pleids	Lecane_sp	8/8/17	0	-4.605170186	y	40
3	40 pleids	Microcyclops_varicans	8/2/17	1.020769861	0.030305961	y	40
3	40 pleids	Microcyclops_varicans	8/8/17	24.56709695	3.201814991	y	40
3	40 pleids	Monostyla_bulla	8/2/17	0	-4.605170186	y	40
3	40 pleids	Monostyla_bulla	8/8/17	0	-4.605170186	y	40
3	40 pleids	Monostyla_closterocerca	8/2/17	0	-4.605170186	y	40
3	40 pleids	Monostyla_closterocerca	8/8/17	0.007693161	-4.034577111	y	40
3	40 pleids	Monostyla_copeis	8/2/17	0	-4.605170186	y	40
3	40 pleids	Monostyla_copeis	8/8/17	0	-4.605170186	y	40
3	40 pleids	Monostyla_cornuta	8/2/17	0	-4.605170186	y	40
3	40 pleids	Monostyla_cornuta	8/8/17	0	-4.605170186	y	40
3	40 pleids	Monostyla_lunaris	8/2/17	0	-4.605170186	y	40
3	40 pleids	Monostyla_lunaris	8/8/17	0	-4.605170186	y	40
3	40 pleids	Monostyla_quadridentata	8/2/17	0	-4.605170186	y	40
3	40 pleids	Monostyla_quadridentata	8/8/17	0	-4.605170186	y	40
3	40 pleids	nauplius	8/2/17	23.30774021	3.149214453	y	40
3	40 pleids	nauplius	8/8/17	36.88816315	3.608161771	y	40
3	40 pleids	ostracod	8/2/17	0	-4.605170186	y	40
3	40 pleids	ostracod	8/8/17	0	-4.605170186	y	40
3	40 pleids	ploimid	8/2/17	0	-4.605170186	y	40
3	40 pleids	ploimid	8/8/17	0	-4.605170186	y	40
3	40 pleids	Scapholeberis_embryo	8/2/17	0	-4.605170186	y	40
3	40 pleids	Scapholeberis_embryo	8/8/17	0.417731719	-0.849259105	y	40
3	40 pleids	Scapholeberis_kingi	8/2/17	0	-4.605170186	y	40
3	40 pleids	Scapholeberis_kingi	8/8/17	6.941035998	1.938890713	y	40
3	40 pleids	small_Euchlanis	8/2/17	0	-4.605170186	y	40
3	40 pleids	small_Euchlanis	8/8/17	0.034699168	-3.107800397	y	40
3	40 pleids	small_ploimid	8/2/17	0	-4.605170186	y	40
3	40 pleids	small_ploimid	8/8/17	0.020813322	-3.479808165	y	40
3	40 pleids	smaller_Monostyla_bulla	8/2/17	0	-4.605170186	y	40
3	40 pleids	smaller_Monostyla_bulla	8/8/17	0	-4.605170186	y	40
3	40 pleids	Spirostomum_sp_1	8/2/17	0.432929109	-0.814345547	y	40
3	40 pleids	Spirostomum_sp_1	8/8/17	15.48503966	2.740519951	y	40
3	40 pleids	Spirostomum_sp_2	8/2/17	0.013393744	-3.75528663	y	40
3	40 pleids	Spirostomum_sp_2	8/8/17	0	-4.605170186	y	40
6	zooplankton	Anuraeopsis	8/2/17	0	-4.605170186	y	0
6	zooplankton	Anuraeopsis	8/8/17	0	-4.605170186	y	0
6	zooplankton	Arctodiaptomus_dorsalis	8/2/17	2.115284577	0.753905712	y	0
6	zooplankton	Arctodiaptomus_dorsalis	8/8/17	4.112815137	1.416536216	y	0
6	zooplankton	bdelloid	8/2/17	0	-4.605170186	y	0
6	zooplankton	bdelloid	8/8/17	0.016012622	-3.649173393	y	0
6	zooplankton	cladoceran_embryo	8/2/17	0	-4.605170186	y	0
6	zooplankton	cladoceran_embryo	8/8/17	0	-4.605170186	y	0
6	zooplankton	Euchlanis	8/2/17	0	-4.605170186	y	0
6	zooplankton	Euchlanis	8/8/17	0	-4.605170186	y	0
6	zooplankton	Lecane_luna	8/2/17	0	-4.605170186	y	0
6	zooplankton	Lecane_luna	8/8/17	0	-4.605170186	y	0
6	zooplankton	Lecane_sp	8/2/17	0	-4.605170186	y	0
6	zooplankton	Lecane_sp	8/8/17	0	-4.605170186	y	0
6	zooplankton	Microcyclops_varicans	8/2/17	0.835036128	-0.168375897	y	0
6	zooplankton	Microcyclops_varicans	8/8/17	2.919247034	1.074745405	y	0
6	zooplankton	Monostyla_bulla	8/2/17	0	-4.605170186	y	0
6	zooplankton	Monostyla_bulla	8/8/17	0.011150112	-3.85611009	y	0
6	zooplankton	Monostyla_closterocerca	8/2/17	0	-4.605170186	y	0
6	zooplankton	Monostyla_closterocerca	8/8/17	0	-4.605170186	y	0
6	zooplankton	Monostyla_copeis	8/2/17	0	-4.605170186	y	0
6	zooplankton	Monostyla_copeis	8/8/17	0.006385323	-4.111369256	y	0
6	zooplankton	Monostyla_cornuta	8/2/17	0	-4.605170186	y	0
6	zooplankton	Monostyla_cornuta	8/8/17	0	-4.605170186	y	0
6	zooplankton	Monostyla_lunaris	8/2/17	0	-4.605170186	y	0
6	zooplankton	Monostyla_lunaris	8/8/17	0	-4.605170186	y	0
6	zooplankton	Monostyla_quadridentata	8/2/17	0.459403762	-0.756291982	y	0
6	zooplankton	Monostyla_quadridentata	8/8/17	0.368224389	-0.972267637	y	0
6	zooplankton	nauplius	8/2/17	0.09761473	-2.229197749	y	0
6	zooplankton	nauplius	8/8/17	0.540276978	-0.597333531	y	0
6	zooplankton	ostracod	8/2/17	0	-4.605170186	y	0
6	zooplankton	ostracod	8/8/17	0	-4.605170186	y	0
6	zooplankton	ploimid	8/2/17	0	-4.605170186	y	0
6	zooplankton	ploimid	8/8/17	0	-4.605170186	y	0
6	zooplankton	Scapholeberis_embryo	8/2/17	0	-4.605170186	y	0
6	zooplankton	Scapholeberis_embryo	8/8/17	0	-4.605170186	y	0
6	zooplankton	Scapholeberis_kingi	8/2/17	0.151088384	-1.825802096	y	0
6	zooplankton	Scapholeberis_kingi	8/8/17	0	-4.605170186	y	0
6	zooplankton	small_Euchlanis	8/2/17	0	-4.605170186	y	0
6	zooplankton	small_Euchlanis	8/8/17	0.007200077	-4.062841401	y	0
6	zooplankton	small_ploimid	8/2/17	0	-4.605170186	y	0
6	zooplankton	small_ploimid	8/8/17	0	-4.605170186	y	0
6	zooplankton	smaller_Monostyla_bulla	8/2/17	0	-4.605170186	y	0
6	zooplankton	smaller_Monostyla_bulla	8/8/17	0	-4.605170186	y	0
6	zooplankton	Spirostomum_sp_1	8/2/17	0	-4.605170186	y	0
6	zooplankton	Spirostomum_sp_1	8/8/17	0.40587104	-0.877380068	y	0
6	zooplankton	Spirostomum_sp_2	8/2/17	0	-4.605170186	y	0
6	zooplankton	Spirostomum_sp_2	8/8/17	0	-4.605170186	y	0
12	no zooplankton	Anuraeopsis	8/2/17	0	-4.605170186	n	0
12	no zooplankton	Anuraeopsis	8/8/17	0	-4.605170186	n	0
12	no zooplankton	Arctodiaptomus_dorsalis	8/2/17	0.494212931	-0.684756618	n	0
12	no zooplankton	Arctodiaptomus_dorsalis	8/8/17	1.259549695	0.238662267	n	0
12	no zooplankton	bdelloid	8/2/17	0	-4.605170186	n	0
12	no zooplankton	bdelloid	8/8/17	0	-4.605170186	n	0
12	no zooplankton	cladoceran_embryo	8/2/17	0	-4.605170186	n	0
12	no zooplankton	cladoceran_embryo	8/8/17	0	-4.605170186	n	0
12	no zooplankton	Euchlanis	8/2/17	0	-4.605170186	n	0
12	no zooplankton	Euchlanis	8/8/17	0	-4.605170186	n	0
12	no zooplankton	Lecane_luna	8/2/17	0	-4.605170186	n	0
12	no zooplankton	Lecane_luna	8/8/17	0	-4.605170186	n	0
12	no zooplankton	Lecane_sp	8/2/17	0	-4.605170186	n	0
12	no zooplankton	Lecane_sp	8/8/17	0	-4.605170186	n	0
12	no zooplankton	Microcyclops_varicans	8/2/17	0	-4.605170186	n	0
12	no zooplankton	Microcyclops_varicans	8/8/17	0	-4.605170186	n	0
12	no zooplankton	Monostyla_bulla	8/2/17	0	-4.605170186	n	0
12	no zooplankton	Monostyla_bulla	8/8/17	0	-4.605170186	n	0
12	no zooplankton	Monostyla_closterocerca	8/2/17	0	-4.605170186	n	0
12	no zooplankton	Monostyla_closterocerca	8/8/17	0	-4.605170186	n	0
12	no zooplankton	Monostyla_copeis	8/2/17	0	-4.605170186	n	0
12	no zooplankton	Monostyla_copeis	8/8/17	0	-4.605170186	n	0
12	no zooplankton	Monostyla_cornuta	8/2/17	0	-4.605170186	n	0
12	no zooplankton	Monostyla_cornuta	8/8/17	0.001277065	-4.484984289	n	0
12	no zooplankton	Monostyla_lunaris	8/2/17	0	-4.605170186	n	0
12	no zooplankton	Monostyla_lunaris	8/8/17	0.002168802	-4.408879796	n	0
12	no zooplankton	Monostyla_quadridentata	8/2/17	0.014027596	-3.728552285	n	0
12	no zooplankton	Monostyla_quadridentata	8/8/17	0.007013798	-4.073730624	n	0
12	no zooplankton	nauplius	8/2/17	0	-4.605170186	n	0
12	no zooplankton	nauplius	8/8/17	0.234083024	-1.41024685	n	0
12	no zooplankton	ostracod	8/2/17	0	-4.605170186	n	0
12	no zooplankton	ostracod	8/8/17	0	-4.605170186	n	0
12	no zooplankton	ploimid	8/2/17	0	-4.605170186	n	0
12	no zooplankton	ploimid	8/8/17	0	-4.605170186	n	0
12	no zooplankton	Scapholeberis_embryo	8/2/17	0	-4.605170186	n	0
12	no zooplankton	Scapholeberis_embryo	8/8/17	0	-4.605170186	n	0
12	no zooplankton	Scapholeberis_kingi	8/2/17	0	-4.605170186	n	0
12	no zooplankton	Scapholeberis_kingi	8/8/17	0	-4.605170186	n	0
12	no zooplankton	small_Euchlanis	8/2/17	0	-4.605170186	n	0
12	no zooplankton	small_Euchlanis	8/8/17	0.027360294	-3.287146804	n	0
12	no zooplankton	small_ploimid	8/2/17	0	-4.605170186	n	0
12	no zooplankton	small_ploimid	8/8/17	0	-4.605170186	n	0
12	no zooplankton	smaller_Monostyla_bulla	8/2/17	0	-4.605170186	n	0
12	no zooplankton	smaller_Monostyla_bulla	8/8/17	0	-4.605170186	n	0
12	no zooplankton	Spirostomum_sp_1	8/2/17	0.135290347	-1.929021149	n	0
12	no zooplankton	Spirostomum_sp_1	8/8/17	0.297638762	-1.178829034	n	0
12	no zooplankton	Spirostomum_sp_2	8/2/17	0	-4.605170186	n	0
12	no zooplankton	Spirostomum_sp_2	8/8/17	0	-4.605170186	n	0
14	80 pleids	Anuraeopsis	8/2/17	0	-4.605170186	y	80
14	80 pleids	Anuraeopsis	8/8/17	0	-4.605170186	y	80
14	80 pleids	Arctodiaptomus_dorsalis	8/2/17	15.92304201	2.768395067	y	80
14	80 pleids	Arctodiaptomus_dorsalis	8/8/17	5.36010863	1.680848137	y	80
14	80 pleids	bdelloid	8/2/17	0	-4.605170186	y	80
14	80 pleids	bdelloid	8/8/17	0.00961719	-3.931349033	y	80
14	80 pleids	cladoceran_embryo	8/2/17	0	-4.605170186	y	80
14	80 pleids	cladoceran_embryo	8/8/17	0.026029829	-3.323408091	y	80
14	80 pleids	Euchlanis	8/2/17	0	-4.605170186	y	80
14	80 pleids	Euchlanis	8/8/17	0	-4.605170186	y	80
14	80 pleids	Lecane_luna	8/2/17	0	-4.605170186	y	80
14	80 pleids	Lecane_luna	8/8/17	0.005037193	-4.197228607	y	80
14	80 pleids	Lecane_sp	8/2/17	0	-4.605170186	y	80
14	80 pleids	Lecane_sp	8/8/17	0	-4.605170186	y	80
14	80 pleids	Microcyclops_varicans	8/2/17	0.248737013	-1.351943128	y	80
14	80 pleids	Microcyclops_varicans	8/8/17	5.53467219	1.712837501	y	80
14	80 pleids	Monostyla_bulla	8/2/17	0	-4.605170186	y	80
14	80 pleids	Monostyla_bulla	8/8/17	0	-4.605170186	y	80
14	80 pleids	Monostyla_closterocerca	8/2/17	0	-4.605170186	y	80
14	80 pleids	Monostyla_closterocerca	8/8/17	0	-4.605170186	y	80
14	80 pleids	Monostyla_copeis	8/2/17	0.002554129	-4.377705633	y	80
14	80 pleids	Monostyla_copeis	8/8/17	0	-4.605170186	y	80
14	80 pleids	Monostyla_cornuta	8/2/17	0	-4.605170186	y	80
14	80 pleids	Monostyla_cornuta	8/8/17	0	-4.605170186	y	80
14	80 pleids	Monostyla_lunaris	8/2/17	0	-4.605170186	y	80
14	80 pleids	Monostyla_lunaris	8/8/17	0	-4.605170186	y	80
14	80 pleids	Monostyla_quadridentata	8/2/17	0.196386341	-1.578005425	y	80
14	80 pleids	Monostyla_quadridentata	8/8/17	0.179030877	-1.665844907	y	80
14	80 pleids	nauplius	8/2/17	5.873786019	1.772200435	y	80
14	80 pleids	nauplius	8/8/17	10.89993992	2.389674293	y	80
14	80 pleids	ostracod	8/2/17	0	-4.605170186	y	80
14	80 pleids	ostracod	8/8/17	0	-4.605170186	y	80
14	80 pleids	ploimid	8/2/17	0	-4.605170186	y	80
14	80 pleids	ploimid	8/8/17	0	-4.605170186	y	80
14	80 pleids	Scapholeberis_embryo	8/2/17	0	-4.605170186	y	80
14	80 pleids	Scapholeberis_embryo	8/8/17	0	-4.605170186	y	80
14	80 pleids	Scapholeberis_kingi	8/2/17	0.721614902	-0.312500994	y	80
14	80 pleids	Scapholeberis_kingi	8/8/17	2.159073479	0.774300108	y	80
14	80 pleids	small_Euchlanis	8/2/17	0	-4.605170186	y	80
14	80 pleids	small_Euchlanis	8/8/17	0.166488274	-1.734500842	y	80
14	80 pleids	small_ploimid	8/2/17	0	-4.605170186	y	80
14	80 pleids	small_ploimid	8/8/17	0	-4.605170186	y	80
14	80 pleids	smaller_Monostyla_bulla	8/2/17	0	-4.605170186	y	80
14	80 pleids	smaller_Monostyla_bulla	8/8/17	0	-4.605170186	y	80
14	80 pleids	Spirostomum_sp_1	8/2/17	0.040587104	-2.984058598	y	80
14	80 pleids	Spirostomum_sp_1	8/8/17	0.013529035	-3.749520103	y	80
14	80 pleids	Spirostomum_sp_2	8/2/17	0	-4.605170186	y	80
14	80 pleids	Spirostomum_sp_2	8/8/17	0	-4.605170186	y	80
15	40 pleids	Anuraeopsis	8/2/17	0	-4.605170186	y	40
15	40 pleids	Anuraeopsis	8/8/17	0	-4.605170186	y	40
15	40 pleids	Arctodiaptomus_dorsalis	8/2/17	9.601964856	2.263008662	y	40
15	40 pleids	Arctodiaptomus_dorsalis	8/8/17	26.21827352	3.266837971	y	40
15	40 pleids	bdelloid	8/2/17	0	-4.605170186	y	40
15	40 pleids	bdelloid	8/8/17	0	-4.605170186	y	40
15	40 pleids	cladoceran_embryo	8/2/17	0	-4.605170186	y	40
15	40 pleids	cladoceran_embryo	8/8/17	0.108349165	-2.134116002	y	40
15	40 pleids	Euchlanis	8/2/17	0	-4.605170186	y	40
15	40 pleids	Euchlanis	8/8/17	0	-4.605170186	y	40
15	40 pleids	Lecane_luna	8/2/17	0	-4.605170186	y	40
15	40 pleids	Lecane_luna	8/8/17	0	-4.605170186	y	40
15	40 pleids	Lecane_sp	8/2/17	0	-4.605170186	y	40
15	40 pleids	Lecane_sp	8/8/17	0	-4.605170186	y	40
15	40 pleids	Microcyclops_varicans	8/2/17	0.602510049	-0.490189929	y	40
15	40 pleids	Microcyclops_varicans	8/8/17	0.744966179	-0.281082327	y	40
15	40 pleids	Monostyla_bulla	8/2/17	0	-4.605170186	y	40
15	40 pleids	Monostyla_bulla	8/8/17	0	-4.605170186	y	40
15	40 pleids	Monostyla_closterocerca	8/2/17	0	-4.605170186	y	40
15	40 pleids	Monostyla_closterocerca	8/8/17	0	-4.605170186	y	40
15	40 pleids	Monostyla_copeis	8/2/17	0.002554129	-4.377705633	y	40
15	40 pleids	Monostyla_copeis	8/8/17	0.009577985	-3.933349549	y	40
15	40 pleids	Monostyla_cornuta	8/2/17	0	-4.605170186	y	40
15	40 pleids	Monostyla_cornuta	8/8/17	0	-4.605170186	y	40
15	40 pleids	Monostyla_lunaris	8/2/17	0	-4.605170186	y	40
15	40 pleids	Monostyla_lunaris	8/8/17	0	-4.605170186	y	40
15	40 pleids	Monostyla_quadridentata	8/2/17	0.007013798	-4.073730624	y	40
15	40 pleids	Monostyla_quadridentata	8/8/17	0.052603484	-2.770934345	y	40
15	40 pleids	nauplius	8/2/17	0.507853815	-0.658062286	y	40
15	40 pleids	nauplius	8/8/17	1.030402041	0.039607216	y	40
15	40 pleids	ostracod	8/2/17	0	-4.605170186	y	40
15	40 pleids	ostracod	8/8/17	0	-4.605170186	y	40
15	40 pleids	ploimid	8/2/17	0	-4.605170186	y	40
15	40 pleids	ploimid	8/8/17	0	-4.605170186	y	40
15	40 pleids	Scapholeberis_embryo	8/2/17	0.039005699	-3.015818677	y	40
15	40 pleids	Scapholeberis_embryo	8/8/17	0	-4.605170186	y	40
15	40 pleids	Scapholeberis_kingi	8/2/17	1.263044909	0.241411597	y	40
15	40 pleids	Scapholeberis_kingi	8/8/17	9.120755469	2.211648437	y	40
15	40 pleids	small_Euchlanis	8/2/17	0.04752051	-2.855613696	y	40
15	40 pleids	small_Euchlanis	8/8/17	0.061200657	-2.642253233	y	40
15	40 pleids	small_ploimid	8/2/17	0	-4.605170186	y	40
15	40 pleids	small_ploimid	8/8/17	0	-4.605170186	y	40
15	40 pleids	smaller_Monostyla_bulla	8/2/17	0	-4.605170186	y	40
15	40 pleids	smaller_Monostyla_bulla	8/8/17	0	-4.605170186	y	40
15	40 pleids	Spirostomum_sp_1	8/2/17	0.392342005	-0.910452794	y	40
15	40 pleids	Spirostomum_sp_1	8/8/17	1.691129331	0.531292343	y	40
15	40 pleids	Spirostomum_sp_2	8/2/17	0	-4.605170186	y	40
15	40 pleids	Spirostomum_sp_2	8/8/17	0	-4.605170186	y	40
18	no zooplankton	Anuraeopsis	8/2/17	0	-4.605170186	n	0
18	no zooplankton	Anuraeopsis	8/8/17	0	-4.605170186	n	0
18	no zooplankton	Arctodiaptomus_dorsalis	8/2/17	0	-4.605170186	n	0
18	no zooplankton	Arctodiaptomus_dorsalis	8/8/17	0.523842946	-0.627653591	n	0
18	no zooplankton	bdelloid	8/2/17	0	-4.605170186	n	0
18	no zooplankton	bdelloid	8/8/17	0	-4.605170186	n	0
18	no zooplankton	cladoceran_embryo	8/2/17	0	-4.605170186	n	0
18	no zooplankton	cladoceran_embryo	8/8/17	0.017335866	-3.599555654	n	0
18	no zooplankton	Euchlanis	8/2/17	0	-4.605170186	n	0
18	no zooplankton	Euchlanis	8/8/17	0	-4.605170186	n	0
18	no zooplankton	Lecane_luna	8/2/17	0	-4.605170186	n	0
18	no zooplankton	Lecane_luna	8/8/17	0	-4.605170186	n	0
18	no zooplankton	Lecane_sp	8/2/17	0	-4.605170186	n	0
18	no zooplankton	Lecane_sp	8/8/17	0	-4.605170186	n	0
18	no zooplankton	Microcyclops_varicans	8/2/17	0	-4.605170186	n	0
18	no zooplankton	Microcyclops_varicans	8/8/17	0.010355766	-3.894391064	n	0
18	no zooplankton	Monostyla_bulla	8/2/17	0	-4.605170186	n	0
18	no zooplankton	Monostyla_bulla	8/8/17	0	-4.605170186	n	0
18	no zooplankton	Monostyla_closterocerca	8/2/17	0	-4.605170186	n	0
18	no zooplankton	Monostyla_closterocerca	8/8/17	0	-4.605170186	n	0
18	no zooplankton	Monostyla_copeis	8/2/17	0	-4.605170186	n	0
18	no zooplankton	Monostyla_copeis	8/8/17	0	-4.605170186	n	0
18	no zooplankton	Monostyla_cornuta	8/2/17	0	-4.605170186	n	0
18	no zooplankton	Monostyla_cornuta	8/8/17	0.002554129	-4.377705633	n	0
18	no zooplankton	Monostyla_lunaris	8/2/17	0	-4.605170186	n	0
18	no zooplankton	Monostyla_lunaris	8/8/17	0	-4.605170186	n	0
18	no zooplankton	Monostyla_quadridentata	8/2/17	0	-4.605170186	n	0
18	no zooplankton	Monostyla_quadridentata	8/8/17	0.003506899	-4.304554691	n	0
18	no zooplankton	nauplius	8/2/17	0	-4.605170186	n	0
18	no zooplankton	nauplius	8/8/17	0.034014503	-3.123236089	n	0
18	no zooplankton	ostracod	8/2/17	0	-4.605170186	n	0
18	no zooplankton	ostracod	8/8/17	0	-4.605170186	n	0
18	no zooplankton	ploimid	8/2/17	0	-4.605170186	n	0
18	no zooplankton	ploimid	8/8/17	0	-4.605170186	n	0
18	no zooplankton	Scapholeberis_embryo	8/2/17	0	-4.605170186	n	0
18	no zooplankton	Scapholeberis_embryo	8/8/17	0	-4.605170186	n	0
18	no zooplankton	Scapholeberis_kingi	8/2/17	0	-4.605170186	n	0
18	no zooplankton	Scapholeberis_kingi	8/8/17	0.220120057	-1.469154119	n	0
18	no zooplankton	small_Euchlanis	8/2/17	0	-4.605170186	n	0
18	no zooplankton	small_Euchlanis	8/8/17	0.023760255	-3.388471054	n	0
18	no zooplankton	small_ploimid	8/2/17	0	-4.605170186	n	0
18	no zooplankton	small_ploimid	8/8/17	0	-4.605170186	n	0
18	no zooplankton	smaller_Monostyla_bulla	8/2/17	0	-4.605170186	n	0
18	no zooplankton	smaller_Monostyla_bulla	8/8/17	0	-4.605170186	n	0
18	no zooplankton	Spirostomum_sp_1	8/2/17	0.162348416	-1.758237178	n	0
18	no zooplankton	Spirostomum_sp_1	8/8/17	0.054116139	-2.747059174	n	0
18	no zooplankton	Spirostomum_sp_2	8/2/17	0	-4.605170186	n	0
18	no zooplankton	Spirostomum_sp_2	8/8/17	0	-4.605170186	n	0
19	40 pleids	Anuraeopsis	8/2/17	0	-4.605170186	y	40
19	40 pleids	Anuraeopsis	8/8/17	0	-4.605170186	y	40
19	40 pleids	Arctodiaptomus_dorsalis	8/2/17	1.604613131	0.47909538	y	40
19	40 pleids	Arctodiaptomus_dorsalis	8/8/17	0.483962135	-0.705296415	y	40
19	40 pleids	bdelloid	8/2/17	0	-4.605170186	y	40
19	40 pleids	bdelloid	8/8/17	0.028851571	-3.248006755	y	40
19	40 pleids	cladoceran_embryo	8/2/17	0	-4.605170186	y	40
19	40 pleids	cladoceran_embryo	8/8/17	0.026029829	-3.323408091	y	40
19	40 pleids	Euchlanis	8/2/17	0	-4.605170186	y	40
19	40 pleids	Euchlanis	8/8/17	0	-4.605170186	y	40
19	40 pleids	Lecane_luna	8/2/17	0	-4.605170186	y	40
19	40 pleids	Lecane_luna	8/8/17	0	-4.605170186	y	40
19	40 pleids	Lecane_sp	8/2/17	0	-4.605170186	y	40
19	40 pleids	Lecane_sp	8/8/17	0	-4.605170186	y	40
19	40 pleids	Microcyclops_varicans	8/2/17	0.523999165	-0.627361004	y	40
19	40 pleids	Microcyclops_varicans	8/8/17	1.979236288	0.68775079	y	40
19	40 pleids	Monostyla_bulla	8/2/17	0	-4.605170186	y	40
19	40 pleids	Monostyla_bulla	8/8/17	0	-4.605170186	y	40
19	40 pleids	Monostyla_closterocerca	8/2/17	0	-4.605170186	y	40
19	40 pleids	Monostyla_closterocerca	8/8/17	0	-4.605170186	y	40
19	40 pleids	Monostyla_copeis	8/2/17	0.023625697	-3.39246472	y	40
19	40 pleids	Monostyla_copeis	8/8/17	0	-4.605170186	y	40
19	40 pleids	Monostyla_cornuta	8/2/17	0	-4.605170186	y	40
19	40 pleids	Monostyla_cornuta	8/8/17	0	-4.605170186	y	40
19	40 pleids	Monostyla_lunaris	8/2/17	0	-4.605170186	y	40
19	40 pleids	Monostyla_lunaris	8/8/17	0	-4.605170186	y	40
19	40 pleids	Monostyla_quadridentata	8/2/17	3.015933093	1.107219504	y	40
19	40 pleids	Monostyla_quadridentata	8/8/17	1.864027367	0.628089787	y	40
19	40 pleids	nauplius	8/2/17	0.115337674	-2.076743793	y	40
19	40 pleids	nauplius	8/8/17	0.336558233	-1.059704413	y	40
19	40 pleids	ostracod	8/2/17	0	-4.605170186	y	40
19	40 pleids	ostracod	8/8/17	0	-4.605170186	y	40
19	40 pleids	ploimid	8/2/17	0	-4.605170186	y	40
19	40 pleids	ploimid	8/8/17	0	-4.605170186	y	40
19	40 pleids	Scapholeberis_embryo	8/2/17	0	-4.605170186	y	40
19	40 pleids	Scapholeberis_embryo	8/8/17	0	-4.605170186	y	40
19	40 pleids	Scapholeberis_kingi	8/2/17	0.078370146	-2.426221082	y	40
19	40 pleids	Scapholeberis_kingi	8/8/17	1.330204941	0.292822543	y	40
19	40 pleids	small_Euchlanis	8/2/17	1.208892978	0.197943052	y	40
19	40 pleids	small_Euchlanis	8/8/17	0.40216648	-0.886327934	y	40
19	40 pleids	small_ploimid	8/2/17	0	-4.605170186	y	40
19	40 pleids	small_ploimid	8/8/17	0	-4.605170186	y	40
19	40 pleids	smaller_Monostyla_bulla	8/2/17	0	-4.605170186	y	40
19	40 pleids	smaller_Monostyla_bulla	8/8/17	0	-4.605170186	y	40
19	40 pleids	Spirostomum_sp_1	8/2/17	0.500574282	-0.672219143	y	40
19	40 pleids	Spirostomum_sp_1	8/8/17	1.340715146	0.30063419	y	40
19	40 pleids	Spirostomum_sp_2	8/2/17	0	-4.605170186	y	40
19	40 pleids	Spirostomum_sp_2	8/8/17	0	-4.605170186	y	40
20	zooplankton	Anuraeopsis	8/2/17	0	-4.605170186	y	0
20	zooplankton	Anuraeopsis	8/8/17	0	-4.605170186	y	0
20	zooplankton	Arctodiaptomus_dorsalis	8/2/17	140.6073769	4.946042563	y	0
20	zooplankton	Arctodiaptomus_dorsalis	8/8/17	431.1776987	6.066543491	y	0
20	zooplankton	bdelloid	8/2/17	0	-4.605170186	y	0
20	zooplankton	bdelloid	8/8/17	0	-4.605170186	y	0
20	zooplankton	cladoceran_embryo	8/2/17	0	-4.605170186	y	0
20	zooplankton	cladoceran_embryo	8/8/17	0.416060792	-0.853173239	y	0
20	zooplankton	Euchlanis	8/2/17	0	-4.605170186	y	0
20	zooplankton	Euchlanis	8/8/17	0	-4.605170186	y	0
20	zooplankton	Lecane_luna	8/2/17	0	-4.605170186	y	0
20	zooplankton	Lecane_luna	8/8/17	0	-4.605170186	y	0
20	zooplankton	Lecane_sp	8/2/17	0	-4.605170186	y	0
20	zooplankton	Lecane_sp	8/8/17	0	-4.605170186	y	0
20	zooplankton	Microcyclops_varicans	8/2/17	0	-4.605170186	y	0
20	zooplankton	Microcyclops_varicans	8/8/17	0	-4.605170186	y	0
20	zooplankton	Monostyla_bulla	8/2/17	0	-4.605170186	y	0
20	zooplankton	Monostyla_bulla	8/8/17	0	-4.605170186	y	0
20	zooplankton	Monostyla_closterocerca	8/2/17	0	-4.605170186	y	0
20	zooplankton	Monostyla_closterocerca	8/8/17	0	-4.605170186	y	0
20	zooplankton	Monostyla_copeis	8/2/17	0	-4.605170186	y	0
20	zooplankton	Monostyla_copeis	8/8/17	0	-4.605170186	y	0
20	zooplankton	Monostyla_cornuta	8/2/17	0	-4.605170186	y	0
20	zooplankton	Monostyla_cornuta	8/8/17	0	-4.605170186	y	0
20	zooplankton	Monostyla_lunaris	8/2/17	0	-4.605170186	y	0
20	zooplankton	Monostyla_lunaris	8/8/17	0	-4.605170186	y	0
20	zooplankton	Monostyla_quadridentata	8/2/17	0	-4.605170186	y	0
20	zooplankton	Monostyla_quadridentata	8/8/17	0	-4.605170186	y	0
20	zooplankton	nauplius	8/2/17	30.72135055	3.425283324	y	0
20	zooplankton	nauplius	8/8/17	59.32180041	4.083145426	y	0
20	zooplankton	ostracod	8/2/17	0	-4.605170186	y	0
20	zooplankton	ostracod	8/8/17	0	-4.605170186	y	0
20	zooplankton	ploimid	8/2/17	0	-4.605170186	y	0
20	zooplankton	ploimid	8/8/17	0	-4.605170186	y	0
20	zooplankton	Scapholeberis_embryo	8/2/17	0	-4.605170186	y	0
20	zooplankton	Scapholeberis_embryo	8/8/17	0	-4.605170186	y	0
20	zooplankton	Scapholeberis_kingi	8/2/17	6.619316253	1.89150167	y	0
20	zooplankton	Scapholeberis_kingi	8/8/17	73.58981286	4.298642483	y	0
20	zooplankton	small_Euchlanis	8/2/17	0.777919516	-0.238359332	y	0
20	zooplankton	small_Euchlanis	8/8/17	0.288003092	-1.210651417	y	0
20	zooplankton	small_ploimid	8/2/17	0	-4.605170186	y	0
20	zooplankton	small_ploimid	8/8/17	0	-4.605170186	y	0
20	zooplankton	smaller_Monostyla_bulla	8/2/17	0	-4.605170186	y	0
20	zooplankton	smaller_Monostyla_bulla	8/8/17	0	-4.605170186	y	0
20	zooplankton	Spirostomum_sp_1	8/2/17	0.121761312	-2.026763237	y	0
20	zooplankton	Spirostomum_sp_1	8/8/17	0.865858218	-0.132551053	y	0
20	zooplankton	Spirostomum_sp_2	8/2/17	0	-4.605170186	y	0
20	zooplankton	Spirostomum_sp_2	8/8/17	0	-4.605170186	y	0
22	zooplankton	Anuraeopsis	8/2/17	0	-4.605170186	y	0
22	zooplankton	Anuraeopsis	8/8/17	0	-4.605170186	y	0
22	zooplankton	Arctodiaptomus_dorsalis	8/2/17	1.519972265	0.425249607	y	0
22	zooplankton	Arctodiaptomus_dorsalis	8/8/17	5.487830496	1.704353559	y	0
22	zooplankton	bdelloid	8/2/17	0	-4.605170186	y	0
22	zooplankton	bdelloid	8/8/17	0	-4.605170186	y	0
22	zooplankton	cladoceran_embryo	8/2/17	0	-4.605170186	y	0
22	zooplankton	cladoceran_embryo	8/8/17	0.104015198	-2.171423524	y	0
22	zooplankton	Euchlanis	8/2/17	0	-4.605170186	y	0
22	zooplankton	Euchlanis	8/8/17	0	-4.605170186	y	0
22	zooplankton	Lecane_luna	8/2/17	0.008386926	-3.996115383	y	0
22	zooplankton	Lecane_luna	8/8/17	0.308638895	-1.143696808	y	0
22	zooplankton	Lecane_sp	8/2/17	0	-4.605170186	y	0
22	zooplankton	Lecane_sp	8/8/17	0	-4.605170186	y	0
22	zooplankton	Microcyclops_varicans	8/2/17	0.582033801	-0.524191549	y	0
22	zooplankton	Microcyclops_varicans	8/8/17	0.585697735	-0.518021897	y	0
22	zooplankton	Monostyla_bulla	8/2/17	0	-4.605170186	y	0
22	zooplankton	Monostyla_bulla	8/8/17	0	-4.605170186	y	0
22	zooplankton	Monostyla_closterocerca	8/2/17	0	-4.605170186	y	0
22	zooplankton	Monostyla_closterocerca	8/8/17	0	-4.605170186	y	0
22	zooplankton	Monostyla_copeis	8/2/17	0.005108259	-4.192513747	y	0
22	zooplankton	Monostyla_copeis	8/8/17	0.015324776	-3.675972063	y	0
22	zooplankton	Monostyla_cornuta	8/2/17	0	-4.605170186	y	0
22	zooplankton	Monostyla_cornuta	8/8/17	0	-4.605170186	y	0
22	zooplankton	Monostyla_lunaris	8/2/17	0	-4.605170186	y	0
22	zooplankton	Monostyla_lunaris	8/8/17	0	-4.605170186	y	0
22	zooplankton	Monostyla_quadridentata	8/2/17	0.014027596	-3.728552285	y	0
22	zooplankton	Monostyla_quadridentata	8/8/17	0	-4.605170186	y	0
22	zooplankton	nauplius	8/2/17	4.503906235	1.507162906	y	0
22	zooplankton	nauplius	8/8/17	18.92079829	2.940790135	y	0
22	zooplankton	ostracod	8/2/17	0	-4.605170186	y	0
22	zooplankton	ostracod	8/8/17	0	-4.605170186	y	0
22	zooplankton	ploimid	8/2/17	0	-4.605170186	y	0
22	zooplankton	ploimid	8/8/17	0	-4.605170186	y	0
22	zooplankton	Scapholeberis_embryo	8/2/17	0	-4.605170186	y	0
22	zooplankton	Scapholeberis_embryo	8/8/17	0	-4.605170186	y	0
22	zooplankton	Scapholeberis_kingi	8/2/17	0.263847013	-1.295185677	y	0
22	zooplankton	Scapholeberis_kingi	8/8/17	1.067957792	0.075068318	y	0
22	zooplankton	small_Euchlanis	8/2/17	0.154081654	-1.807391084	y	0
22	zooplankton	small_Euchlanis	8/8/17	1.1923328	0.18426367	y	0
22	zooplankton	small_ploimid	8/2/17	0	-4.605170186	y	0
22	zooplankton	small_ploimid	8/8/17	0	-4.605170186	y	0
22	zooplankton	smaller_Monostyla_bulla	8/2/17	0	-4.605170186	y	0
22	zooplankton	smaller_Monostyla_bulla	8/8/17	0	-4.605170186	y	0
22	zooplankton	Spirostomum_sp_1	8/2/17	0.297638762	-1.178829034	y	0
22	zooplankton	Spirostomum_sp_1	8/8/17	2.272877821	0.825436849	y	0
22	zooplankton	Spirostomum_sp_2	8/2/17	0	-4.605170186	y	0
22	zooplankton	Spirostomum_sp_2	8/8/17	0	-4.605170186	y	0
23	80 pleids	Anuraeopsis	8/2/17	0	-4.605170186	y	80
23	80 pleids	Anuraeopsis	8/8/17	0	-4.605170186	y	80
23	80 pleids	Arctodiaptomus_dorsalis	8/2/17	0	-4.605170186	y	80
23	80 pleids	Arctodiaptomus_dorsalis	8/8/17	1.129976557	0.131007698	y	80
23	80 pleids	bdelloid	8/2/17	0	-4.605170186	y	80
23	80 pleids	bdelloid	8/8/17	0.291138584	-1.200184708	y	80
23	80 pleids	cladoceran_embryo	8/2/17	0	-4.605170186	y	80
23	80 pleids	cladoceran_embryo	8/8/17	0	-4.605170186	y	80
23	80 pleids	Euchlanis	8/2/17	0	-4.605170186	y	80
23	80 pleids	Euchlanis	8/8/17	0	-4.605170186	y	80
23	80 pleids	Lecane_luna	8/2/17	0	-4.605170186	y	80
23	80 pleids	Lecane_luna	8/8/17	0	-4.605170186	y	80
23	80 pleids	Lecane_sp	8/2/17	0	-4.605170186	y	80
23	80 pleids	Lecane_sp	8/8/17	0	-4.605170186	y	80
23	80 pleids	Microcyclops_varicans	8/2/17	0.004165549	-4.2569424	y	80
23	80 pleids	Microcyclops_varicans	8/8/17	0.154334143	-1.805853467	y	80
23	80 pleids	Monostyla_bulla	8/2/17	0	-4.605170186	y	80
23	80 pleids	Monostyla_bulla	8/8/17	0	-4.605170186	y	80
23	80 pleids	Monostyla_closterocerca	8/2/17	0	-4.605170186	y	80
23	80 pleids	Monostyla_closterocerca	8/8/17	0	-4.605170186	y	80
23	80 pleids	Monostyla_copeis	8/2/17	0.001277065	-4.484984289	y	80
23	80 pleids	Monostyla_copeis	8/8/17	0.013395783	-3.755199467	y	80
23	80 pleids	Monostyla_cornuta	8/2/17	0	-4.605170186	y	80
23	80 pleids	Monostyla_cornuta	8/8/17	0	-4.605170186	y	80
23	80 pleids	Monostyla_lunaris	8/2/17	0	-4.605170186	y	80
23	80 pleids	Monostyla_lunaris	8/8/17	0	-4.605170186	y	80
23	80 pleids	Monostyla_quadridentata	8/2/17	0.003506899	-4.304554691	y	80
23	80 pleids	Monostyla_quadridentata	8/8/17	0.049047538	-2.829412436	y	80
23	80 pleids	nauplius	8/2/17	0.192697868	-1.596038745	y	80
23	80 pleids	nauplius	8/8/17	0.657610004	-0.404051102	y	80
23	80 pleids	ostracod	8/2/17	0	-4.605170186	y	80
23	80 pleids	ostracod	8/8/17	0.280686998	-1.235508198	y	80
23	80 pleids	ploimid	8/2/17	0	-4.605170186	y	80
23	80 pleids	ploimid	8/8/17	0	-4.605170186	y	80
23	80 pleids	Scapholeberis_embryo	8/2/17	0	-4.605170186	y	80
23	80 pleids	Scapholeberis_embryo	8/8/17	0	-4.605170186	y	80
23	80 pleids	Scapholeberis_kingi	8/2/17	0	-4.605170186	y	80
23	80 pleids	Scapholeberis_kingi	8/8/17	0.620280067	-0.461591008	y	80
23	80 pleids	small_Euchlanis	8/2/17	0.040320433	-2.989344064	y	80
23	80 pleids	small_Euchlanis	8/8/17	0.654552482	-0.408641425	y	80
23	80 pleids	small_ploimid	8/2/17	0	-4.605170186	y	80
23	80 pleids	small_ploimid	8/8/17	0	-4.605170186	y	80
23	80 pleids	smaller_Monostyla_bulla	8/2/17	0	-4.605170186	y	80
23	80 pleids	smaller_Monostyla_bulla	8/8/17	0	-4.605170186	y	80
23	80 pleids	Spirostomum_sp_1	8/2/17	0.081174208	-2.39498323	y	80
23	80 pleids	Spirostomum_sp_1	8/8/17	1.229912241	0.215040604	y	80
23	80 pleids	Spirostomum_sp_2	8/2/17	0	-4.605170186	y	80
23	80 pleids	Spirostomum_sp_2	8/8/17	0.046831274	-2.86766851	y	80
25	zooplankton	Anuraeopsis	8/2/17	0	-4.605170186	y	0
25	zooplankton	Anuraeopsis	8/8/17	0	-4.605170186	y	0
25	zooplankton	Arctodiaptomus_dorsalis	8/2/17	0	-4.605170186	y	0
25	zooplankton	Arctodiaptomus_dorsalis	8/8/17	0	-4.605170186	y	0
25	zooplankton	bdelloid	8/2/17	0	-4.605170186	y	0
25	zooplankton	bdelloid	8/8/17	0	-4.605170186	y	0
25	zooplankton	cladoceran_embryo	8/2/17	0	-4.605170186	y	0
25	zooplankton	cladoceran_embryo	8/8/17	0	-4.605170186	y	0
25	zooplankton	Euchlanis	8/2/17	0	-4.605170186	y	0
25	zooplankton	Euchlanis	8/8/17	0	-4.605170186	y	0
25	zooplankton	Lecane_luna	8/2/17	0	-4.605170186	y	0
25	zooplankton	Lecane_luna	8/8/17	0	-4.605170186	y	0
25	zooplankton	Lecane_sp	8/2/17	0	-4.605170186	y	0
25	zooplankton	Lecane_sp	8/8/17	0	-4.605170186	y	0
25	zooplankton	Microcyclops_varicans	8/2/17	0.507714659	-0.65833104	y	0
25	zooplankton	Microcyclops_varicans	8/8/17	0.653569651	-0.410121455	y	0
25	zooplankton	Monostyla_bulla	8/2/17	0	-4.605170186	y	0
25	zooplankton	Monostyla_bulla	8/8/17	0	-4.605170186	y	0
25	zooplankton	Monostyla_closterocerca	8/2/17	0	-4.605170186	y	0
25	zooplankton	Monostyla_closterocerca	8/8/17	0	-4.605170186	y	0
25	zooplankton	Monostyla_copeis	8/2/17	0	-4.605170186	y	0
25	zooplankton	Monostyla_copeis	8/8/17	0	-4.605170186	y	0
25	zooplankton	Monostyla_cornuta	8/2/17	0	-4.605170186	y	0
25	zooplankton	Monostyla_cornuta	8/8/17	0	-4.605170186	y	0
25	zooplankton	Monostyla_lunaris	8/2/17	0	-4.605170186	y	0
25	zooplankton	Monostyla_lunaris	8/8/17	0	-4.605170186	y	0
25	zooplankton	Monostyla_quadridentata	8/2/17	0	-4.605170186	y	0
25	zooplankton	Monostyla_quadridentata	8/8/17	0.315936842	-1.121051653	y	0
25	zooplankton	nauplius	8/2/17	0.010139931	-3.905050821	y	0
25	zooplankton	nauplius	8/8/17	0.739154691	-0.288809786	y	0
25	zooplankton	ostracod	8/2/17	0	-4.605170186	y	0
25	zooplankton	ostracod	8/8/17	0.626259237	-0.452149194	y	0
25	zooplankton	ploimid	8/2/17	0	-4.605170186	y	0
25	zooplankton	ploimid	8/8/17	0	-4.605170186	y	0
25	zooplankton	Scapholeberis_embryo	8/2/17	0	-4.605170186	y	0
25	zooplankton	Scapholeberis_embryo	8/8/17	0	-4.605170186	y	0
25	zooplankton	Scapholeberis_kingi	8/2/17	0	-4.605170186	y	0
25	zooplankton	Scapholeberis_kingi	8/8/17	0	-4.605170186	y	0
25	zooplankton	small_Euchlanis	8/2/17	1.935380775	0.665457729	y	0
25	zooplankton	small_Euchlanis	8/8/17	2.464891327	0.906196487	y	0
25	zooplankton	small_ploimid	8/2/17	0	-4.605170186	y	0
25	zooplankton	small_ploimid	8/8/17	0	-4.605170186	y	0
25	zooplankton	smaller_Monostyla_bulla	8/2/17	0	-4.605170186	y	0
25	zooplankton	smaller_Monostyla_bulla	8/8/17	0	-4.605170186	y	0
25	zooplankton	Spirostomum_sp_1	8/2/17	0.58174849	-0.524673582	y	0
25	zooplankton	Spirostomum_sp_1	8/8/17	0.595277525	-0.502068208	y	0
25	zooplankton	Spirostomum_sp_2	8/2/17	0	-4.605170186	y	0
25	zooplankton	Spirostomum_sp_2	8/8/17	0	-4.605170186	y	0
29	40 pleids	Anuraeopsis	8/2/17	0	-4.605170186	y	40
29	40 pleids	Anuraeopsis	8/8/17	0	-4.605170186	y	40
29	40 pleids	Arctodiaptomus_dorsalis	8/2/17	0	-4.605170186	y	40
29	40 pleids	Arctodiaptomus_dorsalis	8/8/17	0	-4.605170186	y	40
29	40 pleids	bdelloid	8/2/17	0.003202524	-4.327347223	y	40
29	40 pleids	bdelloid	8/8/17	0	-4.605170186	y	40
29	40 pleids	cladoceran_embryo	8/2/17	0.004333967	-4.245123273	y	40
29	40 pleids	cladoceran_embryo	8/8/17	0	-4.605170186	y	40
29	40 pleids	Euchlanis	8/2/17	0.002801829	-4.358167244	y	40
29	40 pleids	Euchlanis	8/8/17	0	-4.605170186	y	40
29	40 pleids	Lecane_luna	8/2/17	0.051998944	-2.780637922	y	40
29	40 pleids	Lecane_luna	8/8/17	0.831983109	-0.171995326	y	40
29	40 pleids	Lecane_sp	8/2/17	0	-4.605170186	y	40
29	40 pleids	Lecane_sp	8/8/17	0	-4.605170186	y	40
29	40 pleids	Microcyclops_varicans	8/2/17	3.575835786	1.276991581	y	40
29	40 pleids	Microcyclops_varicans	8/8/17	1.418312452	0.356493644	y	40
29	40 pleids	Monostyla_bulla	8/2/17	0	-4.605170186	y	40
29	40 pleids	Monostyla_bulla	8/8/17	0	-4.605170186	y	40
29	40 pleids	Monostyla_closterocerca	8/2/17	0	-4.605170186	y	40
29	40 pleids	Monostyla_closterocerca	8/8/17	0	-4.605170186	y	40
29	40 pleids	Monostyla_copeis	8/2/17	0	-4.605170186	y	40
29	40 pleids	Monostyla_copeis	8/8/17	0	-4.605170186	y	40
29	40 pleids	Monostyla_cornuta	8/2/17	0	-4.605170186	y	40
29	40 pleids	Monostyla_cornuta	8/8/17	0	-4.605170186	y	40
29	40 pleids	Monostyla_lunaris	8/2/17	0	-4.605170186	y	40
29	40 pleids	Monostyla_lunaris	8/8/17	0	-4.605170186	y	40
29	40 pleids	Monostyla_quadridentata	8/2/17	0.059617282	-2.664742437	y	40
29	40 pleids	Monostyla_quadridentata	8/8/17	0	-4.605170186	y	40
29	40 pleids	nauplius	8/2/17	0.328216397	-1.08406936	y	40
29	40 pleids	nauplius	8/8/17	0.400200471	-0.891109286	y	40
29	40 pleids	ostracod	8/2/17	0	-4.605170186	y	40
29	40 pleids	ostracod	8/8/17	0	-4.605170186	y	40
29	40 pleids	ploimid	8/2/17	0	-4.605170186	y	40
29	40 pleids	ploimid	8/8/17	0	-4.605170186	y	40
29	40 pleids	Scapholeberis_embryo	8/2/17	0	-4.605170186	y	40
29	40 pleids	Scapholeberis_embryo	8/8/17	0	-4.605170186	y	40
29	40 pleids	Scapholeberis_kingi	8/2/17	0	-4.605170186	y	40
29	40 pleids	Scapholeberis_kingi	8/8/17	0.177992965	-1.671350735	y	40
29	40 pleids	small_Euchlanis	8/2/17	0.061920665	-2.632191646	y	40
29	40 pleids	small_Euchlanis	8/8/17	0.069120742	-2.536780213	y	40
29	40 pleids	small_ploimid	8/2/17	0	-4.605170186	y	40
29	40 pleids	small_ploimid	8/8/17	0	-4.605170186	y	40
29	40 pleids	smaller_Monostyla_bulla	8/2/17	0	-4.605170186	y	40
29	40 pleids	smaller_Monostyla_bulla	8/8/17	0	-4.605170186	y	40
29	40 pleids	Spirostomum_sp_1	8/2/17	0	-4.605170186	y	40
29	40 pleids	Spirostomum_sp_1	8/8/17	0.027058069	-3.295269156	y	40
29	40 pleids	Spirostomum_sp_2	8/2/17	0	-4.605170186	y	40
29	40 pleids	Spirostomum_sp_2	8/8/17	0	-4.605170186	y	40
30	no zooplankton	Anuraeopsis	8/2/17	0	-4.605170186	n	0
30	no zooplankton	Anuraeopsis	8/8/17	0	-4.605170186	n	0
30	no zooplankton	Arctodiaptomus_dorsalis	8/2/17	0	-4.605170186	n	0
30	no zooplankton	Arctodiaptomus_dorsalis	8/8/17	0	-4.605170186	n	0
30	no zooplankton	bdelloid	8/2/17	0	-4.605170186	n	0
30	no zooplankton	bdelloid	8/8/17	0	-4.605170186	n	0
30	no zooplankton	cladoceran_embryo	8/2/17	0	-4.605170186	n	0
30	no zooplankton	cladoceran_embryo	8/8/17	0	-4.605170186	n	0
30	no zooplankton	Euchlanis	8/2/17	0	-4.605170186	n	0
30	no zooplankton	Euchlanis	8/8/17	0	-4.605170186	n	0
30	no zooplankton	Lecane_luna	8/2/17	0	-4.605170186	n	0
30	no zooplankton	Lecane_luna	8/8/17	0.00905064	-3.960654577	n	0
30	no zooplankton	Lecane_sp	8/2/17	0	-4.605170186	n	0
30	no zooplankton	Lecane_sp	8/8/17	0.005745392	-4.151207529	n	0
30	no zooplankton	Microcyclops_varicans	8/2/17	0.317034961	-1.117688198	n	0
30	no zooplankton	Microcyclops_varicans	8/8/17	0.847597799	-0.153620055	n	0
30	no zooplankton	Monostyla_bulla	8/2/17	0	-4.605170186	n	0
30	no zooplankton	Monostyla_bulla	8/8/17	0	-4.605170186	n	0
30	no zooplankton	Monostyla_closterocerca	8/2/17	0	-4.605170186	n	0
30	no zooplankton	Monostyla_closterocerca	8/8/17	0	-4.605170186	n	0
30	no zooplankton	Monostyla_copeis	8/2/17	0	-4.605170186	n	0
30	no zooplankton	Monostyla_copeis	8/8/17	0.003445318	-4.309124307	n	0
30	no zooplankton	Monostyla_cornuta	8/2/17	0	-4.605170186	n	0
30	no zooplankton	Monostyla_cornuta	8/8/17	0	-4.605170186	n	0
30	no zooplankton	Monostyla_lunaris	8/2/17	0	-4.605170186	n	0
30	no zooplankton	Monostyla_lunaris	8/8/17	0	-4.605170186	n	0
30	no zooplankton	Monostyla_quadridentata	8/2/17	0	-4.605170186	n	0
30	no zooplankton	Monostyla_quadridentata	8/8/17	0	-4.605170186	n	0
30	no zooplankton	nauplius	8/2/17	0.010139931	-3.905050821	n	0
30	no zooplankton	nauplius	8/8/17	0.118769091	-2.049734468	n	0
30	no zooplankton	ostracod	8/2/17	0	-4.605170186	n	0
30	no zooplankton	ostracod	8/8/17	1.305827332	0.274465617	n	0
30	no zooplankton	ploimid	8/2/17	0	-4.605170186	n	0
30	no zooplankton	ploimid	8/8/17	0	-4.605170186	n	0
30	no zooplankton	Scapholeberis_embryo	8/2/17	0	-4.605170186	n	0
30	no zooplankton	Scapholeberis_embryo	8/8/17	0	-4.605170186	n	0
30	no zooplankton	Scapholeberis_kingi	8/2/17	0	-4.605170186	n	0
30	no zooplankton	Scapholeberis_kingi	8/8/17	0	-4.605170186	n	0
30	no zooplankton	small_Euchlanis	8/2/17	0	-4.605170186	n	0
30	no zooplankton	small_Euchlanis	8/8/17	0.002589956	-4.374855937	n	0
30	no zooplankton	small_ploimid	8/2/17	0	-4.605170186	n	0
30	no zooplankton	small_ploimid	8/8/17	0	-4.605170186	n	0
30	no zooplankton	smaller_Monostyla_bulla	8/2/17	0	-4.605170186	n	0
30	no zooplankton	smaller_Monostyla_bulla	8/8/17	0.001713835	-4.446984621	n	0
30	no zooplankton	Spirostomum_sp_1	8/2/17	0.054116139	-2.747059174	n	0
30	no zooplankton	Spirostomum_sp_1	8/8/17	0.462323127	-0.750091937	n	0
30	no zooplankton	Spirostomum_sp_2	8/2/17	0	-4.605170186	n	0
30	no zooplankton	Spirostomum_sp_2	8/8/17	0	-4.605170186	n	0
31	80 pleids	Anuraeopsis	8/2/17	0	-4.605170186	y	80
31	80 pleids	Anuraeopsis	8/8/17	0	-4.605170186	y	80
31	80 pleids	Arctodiaptomus_dorsalis	8/2/17	0	-4.605170186	y	80
31	80 pleids	Arctodiaptomus_dorsalis	8/8/17	0	-4.605170186	y	80
31	80 pleids	bdelloid	8/2/17	0	-4.605170186	y	80
31	80 pleids	bdelloid	8/8/17	0	-4.605170186	y	80
31	80 pleids	cladoceran_embryo	8/2/17	0	-4.605170186	y	80
31	80 pleids	cladoceran_embryo	8/8/17	0	-4.605170186	y	80
31	80 pleids	Euchlanis	8/2/17	0	-4.605170186	y	80
31	80 pleids	Euchlanis	8/8/17	0	-4.605170186	y	80
31	80 pleids	Lecane_luna	8/2/17	0.020128624	-3.502279609	y	80
31	80 pleids	Lecane_luna	8/8/17	0.375734307	-0.95260647	y	80
31	80 pleids	Lecane_sp	8/2/17	0	-4.605170186	y	80
31	80 pleids	Lecane_sp	8/8/17	0	-4.605170186	y	80
31	80 pleids	Microcyclops_varicans	8/2/17	0.134525774	-1.934297418	y	80
31	80 pleids	Microcyclops_varicans	8/8/17	1.68023297	0.524866371	y	80
31	80 pleids	Monostyla_bulla	8/2/17	0	-4.605170186	y	80
31	80 pleids	Monostyla_bulla	8/8/17	0	-4.605170186	y	80
31	80 pleids	Monostyla_closterocerca	8/2/17	0	-4.605170186	y	80
31	80 pleids	Monostyla_closterocerca	8/8/17	0	-4.605170186	y	80
31	80 pleids	Monostyla_copeis	8/2/17	0	-4.605170186	y	80
31	80 pleids	Monostyla_copeis	8/8/17	0	-4.605170186	y	80
31	80 pleids	Monostyla_cornuta	8/2/17	0	-4.605170186	y	80
31	80 pleids	Monostyla_cornuta	8/8/17	0	-4.605170186	y	80
31	80 pleids	Monostyla_lunaris	8/2/17	0	-4.605170186	y	80
31	80 pleids	Monostyla_lunaris	8/8/17	0	-4.605170186	y	80
31	80 pleids	Monostyla_quadridentata	8/2/17	0.115727665	-2.073637099	y	80
31	80 pleids	Monostyla_quadridentata	8/8/17	0.028055192	-3.268717764	y	80
31	80 pleids	nauplius	8/2/17	0.22307848	-1.456380056	y	80
31	80 pleids	nauplius	8/8/17	1.296537891	0.267380807	y	80
31	80 pleids	ostracod	8/2/17	0	-4.605170186	y	80
31	80 pleids	ostracod	8/8/17	1.222691049	0.209199624	y	80
31	80 pleids	ploimid	8/2/17	0	-4.605170186	y	80
31	80 pleids	ploimid	8/8/17	0	-4.605170186	y	80
31	80 pleids	Scapholeberis_embryo	8/2/17	0	-4.605170186	y	80
31	80 pleids	Scapholeberis_embryo	8/8/17	0	-4.605170186	y	80
31	80 pleids	Scapholeberis_kingi	8/2/17	0.112628752	-2.098593763	y	80
31	80 pleids	Scapholeberis_kingi	8/8/17	0	-4.605170186	y	80
31	80 pleids	small_Euchlanis	8/2/17	0.026640286	-3.306606934	y	80
31	80 pleids	small_Euchlanis	8/8/17	1.054091316	0.062121211	y	80
31	80 pleids	small_ploimid	8/2/17	0	-4.605170186	y	80
31	80 pleids	small_ploimid	8/8/17	0	-4.605170186	y	80
31	80 pleids	smaller_Monostyla_bulla	8/2/17	0	-4.605170186	y	80
31	80 pleids	smaller_Monostyla_bulla	8/8/17	0.02668099	-3.305496643	y	80
31	80 pleids	Spirostomum_sp_1	8/2/17	0.838800148	-0.163931517	y	80
31	80 pleids	Spirostomum_sp_1	8/8/17	3.463432871	1.245143405	y	80
31	80 pleids	Spirostomum_sp_2	8/2/17	0	-4.605170186	y	80
31	80 pleids	Spirostomum_sp_2	8/8/17	0	-4.605170186	y	80
32	40 pleids	Anuraeopsis	8/2/17	0	-4.605170186	y	40
32	40 pleids	Anuraeopsis	8/8/17	0	-4.605170186	y	40
32	40 pleids	Arctodiaptomus_dorsalis	8/2/17	3.250029894	1.181736365	y	40
32	40 pleids	Arctodiaptomus_dorsalis	8/8/17	0	-4.605170186	y	40
32	40 pleids	bdelloid	8/2/17	0	-4.605170186	y	40
32	40 pleids	bdelloid	8/8/17	0	-4.605170186	y	40
32	40 pleids	cladoceran_embryo	8/2/17	0	-4.605170186	y	40
32	40 pleids	cladoceran_embryo	8/8/17	0.832121584	-0.171830876	y	40
32	40 pleids	Euchlanis	8/2/17	0	-4.605170186	y	40
32	40 pleids	Euchlanis	8/8/17	0	-4.605170186	y	40
32	40 pleids	Lecane_luna	8/2/17	0	-4.605170186	y	40
32	40 pleids	Lecane_luna	8/8/17	0.026838165	-3.301220884	y	40
32	40 pleids	Lecane_sp	8/2/17	0	-4.605170186	y	40
32	40 pleids	Lecane_sp	8/8/17	0	-4.605170186	y	40
32	40 pleids	Microcyclops_varicans	8/2/17	0.187860028	-1.620195429	y	40
32	40 pleids	Microcyclops_varicans	8/8/17	0	-4.605170186	y	40
32	40 pleids	Monostyla_bulla	8/2/17	0	-4.605170186	y	40
32	40 pleids	Monostyla_bulla	8/8/17	0	-4.605170186	y	40
32	40 pleids	Monostyla_closterocerca	8/2/17	0	-4.605170186	y	40
32	40 pleids	Monostyla_closterocerca	8/8/17	0	-4.605170186	y	40
32	40 pleids	Monostyla_copeis	8/2/17	0	-4.605170186	y	40
32	40 pleids	Monostyla_copeis	8/8/17	0	-4.605170186	y	40
32	40 pleids	Monostyla_cornuta	8/2/17	0	-4.605170186	y	40
32	40 pleids	Monostyla_cornuta	8/8/17	0	-4.605170186	y	40
32	40 pleids	Monostyla_lunaris	8/2/17	0	-4.605170186	y	40
32	40 pleids	Monostyla_lunaris	8/8/17	0	-4.605170186	y	40
32	40 pleids	Monostyla_quadridentata	8/2/17	0.007013798	-4.073730624	y	40
32	40 pleids	Monostyla_quadridentata	8/8/17	0	-4.605170186	y	40
32	40 pleids	nauplius	8/2/17	0.081119447	-2.395584024	y	40
32	40 pleids	nauplius	8/8/17	0	-4.605170186	y	40
32	40 pleids	ostracod	8/2/17	0	-4.605170186	y	40
32	40 pleids	ostracod	8/8/17	0	-4.605170186	y	40
32	40 pleids	ploimid	8/2/17	0	-4.605170186	y	40
32	40 pleids	ploimid	8/8/17	0	-4.605170186	y	40
32	40 pleids	Scapholeberis_embryo	8/2/17	0	-4.605170186	y	40
32	40 pleids	Scapholeberis_embryo	8/8/17	0	-4.605170186	y	40
32	40 pleids	Scapholeberis_kingi	8/2/17	5.23516988	1.65730763	y	40
32	40 pleids	Scapholeberis_kingi	8/8/17	67.7746573	4.216335876	y	40
32	40 pleids	small_Euchlanis	8/2/17	0	-4.605170186	y	40
32	40 pleids	small_Euchlanis	8/8/17	0.236162535	-1.401763248	y	40
32	40 pleids	small_ploimid	8/2/17	0	-4.605170186	y	40
32	40 pleids	small_ploimid	8/8/17	0	-4.605170186	y	40
32	40 pleids	smaller_Monostyla_bulla	8/2/17	0	-4.605170186	y	40
32	40 pleids	smaller_Monostyla_bulla	8/8/17	0	-4.605170186	y	40
32	40 pleids	Spirostomum_sp_1	8/2/17	0.148819381	-1.83998769	y	40
32	40 pleids	Spirostomum_sp_1	8/8/17	0.324696832	-1.094530137	y	40
32	40 pleids	Spirostomum_sp_2	8/2/17	0.120543699	-2.036047252	y	40
32	40 pleids	Spirostomum_sp_2	8/8/17	0.142866606	-1.878189595	y	40
34	80 pleids	Anuraeopsis	8/2/17	0	-4.605170186	y	80
34	80 pleids	Anuraeopsis	8/8/17	0	-4.605170186	y	80
34	80 pleids	Arctodiaptomus_dorsalis	8/2/17	749.8042484	6.619825507	y	80
34	80 pleids	Arctodiaptomus_dorsalis	8/8/17	429.0726751	6.061649616	y	80
34	80 pleids	bdelloid	8/2/17	0	-4.605170186	y	80
34	80 pleids	bdelloid	8/8/17	0	-4.605170186	y	80
34	80 pleids	cladoceran_embryo	8/2/17	0	-4.605170186	y	80
34	80 pleids	cladoceran_embryo	8/8/17	0	-4.605170186	y	80
34	80 pleids	Euchlanis	8/2/17	0	-4.605170186	y	80
34	80 pleids	Euchlanis	8/8/17	0	-4.605170186	y	80
34	80 pleids	Lecane_luna	8/2/17	0	-4.605170186	y	80
34	80 pleids	Lecane_luna	8/8/17	0	-4.605170186	y	80
34	80 pleids	Lecane_sp	8/2/17	0	-4.605170186	y	80
34	80 pleids	Lecane_sp	8/8/17	0	-4.605170186	y	80
34	80 pleids	Microcyclops_varicans	8/2/17	11.88831231	2.476396567	y	80
34	80 pleids	Microcyclops_varicans	8/8/17	0.770040473	-0.248409472	y	80
34	80 pleids	Monostyla_bulla	8/2/17	0	-4.605170186	y	80
34	80 pleids	Monostyla_bulla	8/8/17	0.06690067	-2.565240684	y	80
34	80 pleids	Monostyla_closterocerca	8/2/17	0	-4.605170186	y	80
34	80 pleids	Monostyla_closterocerca	8/8/17	0	-4.605170186	y	80
34	80 pleids	Monostyla_copeis	8/2/17	0.12259821	-2.020431699	y	80
34	80 pleids	Monostyla_copeis	8/8/17	0	-4.605170186	y	80
34	80 pleids	Monostyla_cornuta	8/2/17	0	-4.605170186	y	80
34	80 pleids	Monostyla_cornuta	8/8/17	0	-4.605170186	y	80
34	80 pleids	Monostyla_lunaris	8/2/17	0	-4.605170186	y	80
34	80 pleids	Monostyla_lunaris	8/8/17	0	-4.605170186	y	80
34	80 pleids	Monostyla_quadridentata	8/2/17	0.729434981	-0.301868924	y	80
34	80 pleids	Monostyla_quadridentata	8/8/17	0	-4.605170186	y	80
34	80 pleids	nauplius	8/2/17	55.81017982	4.02213545	y	80
34	80 pleids	nauplius	8/8/17	31.6192623	3.454082714	y	80
34	80 pleids	ostracod	8/2/17	0	-4.605170186	y	80
34	80 pleids	ostracod	8/8/17	0	-4.605170186	y	80
34	80 pleids	ploimid	8/2/17	0	-4.605170186	y	80
34	80 pleids	ploimid	8/8/17	0	-4.605170186	y	80
34	80 pleids	Scapholeberis_embryo	8/2/17	0	-4.605170186	y	80
34	80 pleids	Scapholeberis_embryo	8/8/17	0	-4.605170186	y	80
34	80 pleids	Scapholeberis_kingi	8/2/17	2.094675714	0.7441614	y	80
34	80 pleids	Scapholeberis_kingi	8/8/17	4.191765682	1.435504838	y	80
34	80 pleids	small_Euchlanis	8/2/17	0.339843648	-1.050268943	y	80
34	80 pleids	small_Euchlanis	8/8/17	0	-4.605170186	y	80
34	80 pleids	small_ploimid	8/2/17	0	-4.605170186	y	80
34	80 pleids	small_ploimid	8/8/17	0	-4.605170186	y	80
34	80 pleids	smaller_Monostyla_bulla	8/2/17	0	-4.605170186	y	80
34	80 pleids	smaller_Monostyla_bulla	8/8/17	0	-4.605170186	y	80
34	80 pleids	Spirostomum_sp_1	8/2/17	0.432929109	-0.814345547	y	80
34	80 pleids	Spirostomum_sp_1	8/8/17	0	-4.605170186	y	80
34	80 pleids	Spirostomum_sp_2	8/2/17	0.812553821	-0.195341362	y	80
34	80 pleids	Spirostomum_sp_2	8/8/17	0	-4.605170186	y	80
36	no zooplankton	Anuraeopsis	8/2/17	0	-4.605170186	n	0
36	no zooplankton	Anuraeopsis	8/8/17	0	-4.605170186	n	0
36	no zooplankton	Arctodiaptomus_dorsalis	8/2/17	6.68956823	1.902043081	n	0
36	no zooplankton	Arctodiaptomus_dorsalis	8/8/17	3.766484694	1.328793602	n	0
36	no zooplankton	bdelloid	8/2/17	0	-4.605170186	n	0
36	no zooplankton	bdelloid	8/8/17	0	-4.605170186	n	0
36	no zooplankton	cladoceran_embryo	8/2/17	0	-4.605170186	n	0
36	no zooplankton	cladoceran_embryo	8/8/17	0	-4.605170186	n	0
36	no zooplankton	Euchlanis	8/2/17	0	-4.605170186	n	0
36	no zooplankton	Euchlanis	8/8/17	0	-4.605170186	n	0
36	no zooplankton	Lecane_luna	8/2/17	0	-4.605170186	n	0
36	no zooplankton	Lecane_luna	8/8/17	0	-4.605170186	n	0
36	no zooplankton	Lecane_sp	8/2/17	0	-4.605170186	n	0
36	no zooplankton	Lecane_sp	8/8/17	0	-4.605170186	n	0
36	no zooplankton	Microcyclops_varicans	8/2/17	0	-4.605170186	n	0
36	no zooplankton	Microcyclops_varicans	8/8/17	0.039074871	-3.01440816	n	0
36	no zooplankton	Monostyla_bulla	8/2/17	0	-4.605170186	n	0
36	no zooplankton	Monostyla_bulla	8/8/17	0	-4.605170186	n	0
36	no zooplankton	Monostyla_closterocerca	8/2/17	0	-4.605170186	n	0
36	no zooplankton	Monostyla_closterocerca	8/8/17	0	-4.605170186	n	0
36	no zooplankton	Monostyla_copeis	8/2/17	0.005108259	-4.192513747	n	0
36	no zooplankton	Monostyla_copeis	8/8/17	0.004465261	-4.236005287	n	0
36	no zooplankton	Monostyla_cornuta	8/2/17	0	-4.605170186	n	0
36	no zooplankton	Monostyla_cornuta	8/8/17	0	-4.605170186	n	0
36	no zooplankton	Monostyla_lunaris	8/2/17	0.002168802	-4.408879796	n	0
36	no zooplankton	Monostyla_lunaris	8/8/17	0	-4.605170186	n	0
36	no zooplankton	Monostyla_quadridentata	8/2/17	0.007013798	-4.073730624	n	0
36	no zooplankton	Monostyla_quadridentata	8/8/17	0	-4.605170186	n	0
36	no zooplankton	nauplius	8/2/17	0.29936247	-1.173241648	n	0
36	no zooplankton	nauplius	8/8/17	2.868525451	1.057278167	n	0
36	no zooplankton	ostracod	8/2/17	0	-4.605170186	n	0
36	no zooplankton	ostracod	8/8/17	0	-4.605170186	n	0
36	no zooplankton	ploimid	8/2/17	0	-4.605170186	n	0
36	no zooplankton	ploimid	8/8/17	0	-4.605170186	n	0
36	no zooplankton	Scapholeberis_embryo	8/2/17	0	-4.605170186	n	0
36	no zooplankton	Scapholeberis_embryo	8/8/17	0	-4.605170186	n	0
36	no zooplankton	Scapholeberis_kingi	8/2/17	0.018435938	-3.560101526	n	0
36	no zooplankton	Scapholeberis_kingi	8/8/17	0.232271308	-1.417697072	n	0
36	no zooplankton	small_Euchlanis	8/2/17	0.34560371	-1.033938342	n	0
36	no zooplankton	small_Euchlanis	8/8/17	0.191330725	-1.602806323	n	0
36	no zooplankton	small_ploimid	8/2/17	0	-4.605170186	n	0
36	no zooplankton	small_ploimid	8/8/17	0	-4.605170186	n	0
36	no zooplankton	smaller_Monostyla_bulla	8/2/17	0	-4.605170186	n	0
36	no zooplankton	smaller_Monostyla_bulla	8/8/17	0	-4.605170186	n	0
36	no zooplankton	Spirostomum_sp_1	8/2/17	0.040587104	-2.984058598	n	0
36	no zooplankton	Spirostomum_sp_1	8/8/17	0.394662621	-0.904701593	n	0
36	no zooplankton	Spirostomum_sp_2	8/2/17	0	-4.605170186	n	0
36	no zooplankton	Spirostomum_sp_2	8/8/17	0	-4.605170186	n	0
40	no zooplankton	Anuraeopsis	8/2/17	0	-4.605170186	n	0
40	no zooplankton	Anuraeopsis	8/8/17	0	-4.605170186	n	0
40	no zooplankton	Arctodiaptomus_dorsalis	8/2/17	0.821154285	-0.184939839	n	0
40	no zooplankton	Arctodiaptomus_dorsalis	8/8/17	0.483962135	-0.705296415	n	0
40	no zooplankton	bdelloid	8/2/17	0	-4.605170186	n	0
40	no zooplankton	bdelloid	8/8/17	0	-4.605170186	n	0
40	no zooplankton	cladoceran_embryo	8/2/17	0	-4.605170186	n	0
40	no zooplankton	cladoceran_embryo	8/8/17	0	-4.605170186	n	0
40	no zooplankton	Euchlanis	8/2/17	0	-4.605170186	n	0
40	no zooplankton	Euchlanis	8/8/17	0	-4.605170186	n	0
40	no zooplankton	Lecane_luna	8/2/17	0	-4.605170186	n	0
40	no zooplankton	Lecane_luna	8/8/17	0	-4.605170186	n	0
40	no zooplankton	Lecane_sp	8/2/17	0	-4.605170186	n	0
40	no zooplankton	Lecane_sp	8/8/17	0	-4.605170186	n	0
40	no zooplankton	Microcyclops_varicans	8/2/17	0	-4.605170186	n	0
40	no zooplankton	Microcyclops_varicans	8/8/17	0	-4.605170186	n	0
40	no zooplankton	Monostyla_bulla	8/2/17	0	-4.605170186	n	0
40	no zooplankton	Monostyla_bulla	8/8/17	0	-4.605170186	n	0
40	no zooplankton	Monostyla_closterocerca	8/2/17	0	-4.605170186	n	0
40	no zooplankton	Monostyla_closterocerca	8/8/17	0	-4.605170186	n	0
40	no zooplankton	Monostyla_copeis	8/2/17	0	-4.605170186	n	0
40	no zooplankton	Monostyla_copeis	8/8/17	0	-4.605170186	n	0
40	no zooplankton	Monostyla_cornuta	8/2/17	0	-4.605170186	n	0
40	no zooplankton	Monostyla_cornuta	8/8/17	0	-4.605170186	n	0
40	no zooplankton	Monostyla_lunaris	8/2/17	0	-4.605170186	n	0
40	no zooplankton	Monostyla_lunaris	8/8/17	0	-4.605170186	n	0
40	no zooplankton	Monostyla_quadridentata	8/2/17	0.003506899	-4.304554691	n	0
40	no zooplankton	Monostyla_quadridentata	8/8/17	0	-4.605170186	n	0
40	no zooplankton	nauplius	8/2/17	0.100307699	-2.204481558	n	0
40	no zooplankton	nauplius	8/8/17	0.302143744	-1.16429148	n	0
40	no zooplankton	ostracod	8/2/17	0	-4.605170186	n	0
40	no zooplankton	ostracod	8/8/17	0	-4.605170186	n	0
40	no zooplankton	ploimid	8/2/17	0	-4.605170186	n	0
40	no zooplankton	ploimid	8/8/17	0	-4.605170186	n	0
40	no zooplankton	Scapholeberis_embryo	8/2/17	0	-4.605170186	n	0
40	no zooplankton	Scapholeberis_embryo	8/8/17	0	-4.605170186	n	0
40	no zooplankton	Scapholeberis_kingi	8/2/17	0	-4.605170186	n	0
40	no zooplankton	Scapholeberis_kingi	8/8/17	0.021063546	-3.471720307	n	0
40	no zooplankton	small_Euchlanis	8/2/17	0.041760448	-2.961128967	n	0
40	no zooplankton	small_Euchlanis	8/8/17	0.007920085	-4.021833127	n	0
40	no zooplankton	small_ploimid	8/2/17	0	-4.605170186	n	0
40	no zooplankton	small_ploimid	8/8/17	0	-4.605170186	n	0
40	no zooplankton	smaller_Monostyla_bulla	8/2/17	0	-4.605170186	n	0
40	no zooplankton	smaller_Monostyla_bulla	8/8/17	0	-4.605170186	n	0
40	no zooplankton	Spirostomum_sp_1	8/2/17	0.013529035	-3.749520103	n	0
40	no zooplankton	Spirostomum_sp_1	8/8/17	0.027058069	-3.295269156	n	0
40	no zooplankton	Spirostomum_sp_2	8/2/17	0	-4.605170186	n	0
40	no zooplankton	Spirostomum_sp_2	8/8/17	0	-4.605170186	n	0
41	80 pleids	Anuraeopsis	8/2/17	0	-4.605170186	y	80
41	80 pleids	Anuraeopsis	8/8/17	0	-4.605170186	y	80
41	80 pleids	Arctodiaptomus_dorsalis	8/2/17	0.410577143	-0.866127362	y	80
41	80 pleids	Arctodiaptomus_dorsalis	8/8/17	1.129976557	0.131007698	y	80
41	80 pleids	bdelloid	8/2/17	0	-4.605170186	y	80
41	80 pleids	bdelloid	8/8/17	0	-4.605170186	y	80
41	80 pleids	cladoceran_embryo	8/2/17	0	-4.605170186	y	80
41	80 pleids	cladoceran_embryo	8/8/17	0.121351064	-2.02988166	y	80
41	80 pleids	Euchlanis	8/2/17	0	-4.605170186	y	80
41	80 pleids	Euchlanis	8/8/17	0	-4.605170186	y	80
41	80 pleids	Lecane_luna	8/2/17	0	-4.605170186	y	80
41	80 pleids	Lecane_luna	8/8/17	0	-4.605170186	y	80
41	80 pleids	Lecane_sp	8/2/17	0	-4.605170186	y	80
41	80 pleids	Lecane_sp	8/8/17	0	-4.605170186	y	80
41	80 pleids	Microcyclops_varicans	8/2/17	0.107291417	-2.143093698	y	80
41	80 pleids	Microcyclops_varicans	8/8/17	2.110227566	0.751523425	y	80
41	80 pleids	Monostyla_bulla	8/2/17	0	-4.605170186	y	80
41	80 pleids	Monostyla_bulla	8/8/17	0	-4.605170186	y	80
41	80 pleids	Monostyla_closterocerca	8/2/17	0	-4.605170186	y	80
41	80 pleids	Monostyla_closterocerca	8/8/17	0	-4.605170186	y	80
41	80 pleids	Monostyla_copeis	8/2/17	0.005746791	-4.151118674	y	80
41	80 pleids	Monostyla_copeis	8/8/17	0.007662388	-4.036317864	y	80
41	80 pleids	Monostyla_cornuta	8/2/17	0	-4.605170186	y	80
41	80 pleids	Monostyla_cornuta	8/8/17	0	-4.605170186	y	80
41	80 pleids	Monostyla_lunaris	8/2/17	0	-4.605170186	y	80
41	80 pleids	Monostyla_lunaris	8/8/17	0	-4.605170186	y	80
41	80 pleids	Monostyla_quadridentata	8/2/17	0.042082787	-2.954920762	y	80
41	80 pleids	Monostyla_quadridentata	8/8/17	0.294579511	-1.188823105	y	80
41	80 pleids	nauplius	8/2/17	0.244211581	-1.369588363	y	80
41	80 pleids	nauplius	8/8/17	0.376152922	-0.951521816	y	80
41	80 pleids	ostracod	8/2/17	0	-4.605170186	y	80
41	80 pleids	ostracod	8/8/17	0	-4.605170186	y	80
41	80 pleids	ploimid	8/2/17	0	-4.605170186	y	80
41	80 pleids	ploimid	8/8/17	0	-4.605170186	y	80
41	80 pleids	Scapholeberis_embryo	8/2/17	0	-4.605170186	y	80
41	80 pleids	Scapholeberis_embryo	8/8/17	0	-4.605170186	y	80
41	80 pleids	Scapholeberis_kingi	8/2/17	3.124465995	1.142458823	y	80
41	80 pleids	Scapholeberis_kingi	8/8/17	6.454062542	1.866257997	y	80
41	80 pleids	small_Euchlanis	8/2/17	0.012240131	-3.805856901	y	80
41	80 pleids	small_Euchlanis	8/8/17	0.054720587	-2.737675929	y	80
41	80 pleids	small_ploimid	8/2/17	0	-4.605170186	y	80
41	80 pleids	small_ploimid	8/8/17	0	-4.605170186	y	80
41	80 pleids	smaller_Monostyla_bulla	8/2/17	0	-4.605170186	y	80
41	80 pleids	smaller_Monostyla_bulla	8/8/17	0	-4.605170186	y	80
41	80 pleids	Spirostomum_sp_1	8/2/17	0.081174208	-2.39498323	y	80
41	80 pleids	Spirostomum_sp_1	8/8/17	0.162348416	-1.758237178	y	80
41	80 pleids	Spirostomum_sp_2	8/2/17	0	-4.605170186	y	80
41	80 pleids	Spirostomum_sp_2	8/8/17	0	-4.605170186	y	80
