# Supplementary material for: Beyond the fish-Daphnia paradigm: testing the potential for pygmy backswimmers (Neoplea striola) to cause trophic cascades in subtropical ponds
Source: PeerJ. 2022 Sep 28;10:e14094. doi: 10.7717/peerj.14094 (PMC9526409; doi:10.7717/peerj.14094)
Supplement: Supplemental Information 8 — Biovolume (a proxy for biomass) of each phytoplankton morphospecies in each sample. There are 20 mesocosms and two sampling dates (40 samples). [file peerj-10-14094-s008.csv]

tank	treatment	taxon	date	bv	zoop	Neo
1	zooplankton	big_ovoids	8/2/17	1119.035	y	0
1	zooplankton	big_ovoids	8/8/17	0	y	0
1	zooplankton	Chlorella	8/2/17	273.6653031	y	0
1	zooplankton	Chlorella	8/8/17	91.22176771	y	0
1	zooplankton	Oocystis	8/2/17	0	y	0
1	zooplankton	Oocystis	8/8/17	0	y	0
1	zooplankton	ovoids	8/2/17	5152.780377	y	0
1	zooplankton	ovoids	8/8/17	20555.71527	y	0
1	zooplankton	pennate diatom	8/2/17	0	y	0
1	zooplankton	pennate diatom	8/8/17	0	y	0
1	zooplankton	picoplankton	8/2/17	499.6092304	y	0
1	zooplankton	picoplankton	8/8/17	1670.915315	y	0
1	zooplankton	Selenastrum	8/2/17	175.7940109	y	0
1	zooplankton	Selenastrum	8/8/17	0	y	0
3	40 pleids	big_ovoids	8/2/17	298.4093334	y	40
3	40 pleids	big_ovoids	8/8/17	0	y	40
3	40 pleids	Chlorella	8/2/17	145.9548283	y	40
3	40 pleids	Chlorella	8/8/17	59.94573307	y	40
3	40 pleids	Oocystis	8/2/17	0	y	40
3	40 pleids	Oocystis	8/8/17	0	y	40
3	40 pleids	ovoids	8/2/17	20921.39646	y	40
3	40 pleids	ovoids	8/8/17	1784.080948	y	40
3	40 pleids	pennate diatom	8/2/17	119.4096664	y	40
3	40 pleids	pennate diatom	8/8/17	171.6513954	y	40
3	40 pleids	picoplankton	8/2/17	941.4858387	y	40
3	40 pleids	picoplankton	8/8/17	300.043099	y	40
3	40 pleids	Selenastrum	8/2/17	70.31760435	y	40
3	40 pleids	Selenastrum	8/8/17	0	y	40
6	zooplankton	big_ovoids	8/2/17	1865.058333	y	0
6	zooplankton	big_ovoids	8/8/17	0	y	0
6	zooplankton	Chlorella	8/2/17	260.633622	y	0
6	zooplankton	Chlorella	8/8/17	260.633622	y	0
6	zooplankton	Oocystis	8/2/17	0	y	0
6	zooplankton	Oocystis	8/8/17	0	y	0
6	zooplankton	ovoids	8/2/17	8033.904889	y	0
6	zooplankton	ovoids	8/8/17	2770.312031	y	0
6	zooplankton	pennate diatom	8/2/17	1194.096664	y	0
6	zooplankton	pennate diatom	8/8/17	0	y	0
6	zooplankton	picoplankton	8/2/17	410.7898117	y	0
6	zooplankton	picoplankton	8/8/17	1193.510939	y	0
6	zooplankton	Selenastrum	8/2/17	0	y	0
6	zooplankton	Selenastrum	8/8/17	0	y	0
12	no zooplankton	big_ovoids	8/2/17	428.9634167	n	0
12	no zooplankton	big_ovoids	8/8/17	0	n	0
12	no zooplankton	Chlorella	8/2/17	149.8643327	n	0
12	no zooplankton	Chlorella	8/8/17	70.37107795	n	0
12	no zooplankton	Oocystis	8/2/17	0	n	0
12	no zooplankton	Oocystis	8/8/17	0	n	0
12	no zooplankton	ovoids	8/2/17	1784.080948	n	0
12	no zooplankton	ovoids	8/8/17	6357.866111	n	0
12	no zooplankton	pennate diatom	8/2/17	343.3027908	n	0
12	no zooplankton	pennate diatom	8/8/17	403.007624	n	0
12	no zooplankton	picoplankton	8/2/17	370.2659519	n	0
12	no zooplankton	picoplankton	8/8/17	1438.874584	n	0
12	no zooplankton	Selenastrum	8/2/17	101.0815562	n	0
12	no zooplankton	Selenastrum	8/8/17	0	n	0
14	80 pleids	big_ovoids	8/2/17	0	y	80
14	80 pleids	big_ovoids	8/8/17	0	y	80
14	80 pleids	Chlorella	8/2/17	125.1041386	y	80
14	80 pleids	Chlorella	8/8/17	344.0363811	y	80
14	80 pleids	Oocystis	8/2/17	0	y	80
14	80 pleids	Oocystis	8/8/17	0	y	80
14	80 pleids	ovoids	8/2/17	3390.861926	y	80
14	80 pleids	ovoids	8/8/17	10787.59505	y	80
14	80 pleids	pennate diatom	8/2/17	0	y	80
14	80 pleids	pennate diatom	8/8/17	492.5648737	y	80
14	80 pleids	picoplankton	8/2/17	346.3957331	y	80
14	80 pleids	picoplankton	8/8/17	1099.140307	y	80
14	80 pleids	Selenastrum	8/2/17	421.9056261	y	80
14	80 pleids	Selenastrum	8/8/17	0	y	80
15	40 pleids	big_ovoids	8/2/17	1865.058333	y	40
15	40 pleids	big_ovoids	8/8/17	275.0961042	y	40
15	40 pleids	Chlorella	8/2/17	7.239822835	y	40
15	40 pleids	Chlorella	8/8/17	19.22172963	y	40
15	40 pleids	Oocystis	8/2/17	0	y	40
15	40 pleids	Oocystis	8/8/17	1165.591429	y	40
15	40 pleids	ovoids	8/2/17	230.8593359	y	40
15	40 pleids	ovoids	8/8/17	1041.983613	y	40
15	40 pleids	pennate diatom	8/2/17	165.8467588	y	40
15	40 pleids	pennate diatom	8/8/17	110.0807862	y	40
15	40 pleids	picoplankton	8/2/17	3.084007595	y	40
15	40 pleids	picoplankton	8/8/17	20.47010041	y	40
15	40 pleids	Selenastrum	8/2/17	8.138611614	y	40
15	40 pleids	Selenastrum	8/8/17	194.4721245	y	40
18	no zooplankton	big_ovoids	8/2/17	671.421	n	0
18	no zooplankton	big_ovoids	8/8/17	0	n	0
18	no zooplankton	Chlorella	8/2/17	297.1223291	n	0
18	no zooplankton	Chlorella	8/8/17	73.84619291	n	0
18	no zooplankton	Oocystis	8/2/17	0	n	0
18	no zooplankton	Oocystis	8/8/17	0	n	0
18	no zooplankton	ovoids	8/2/17	1495.968497	n	0
18	no zooplankton	ovoids	8/8/17	1695.430963	n	0
18	no zooplankton	pennate diatom	8/2/17	0	n	0
18	no zooplankton	pennate diatom	8/8/17	0	n	0
18	no zooplankton	picoplankton	8/2/17	519.5935997	n	0
18	no zooplankton	picoplankton	8/8/17	377.4825297	n	0
18	no zooplankton	Selenastrum	8/2/17	35.15880217	n	0
18	no zooplankton	Selenastrum	8/8/17	0	n	0
19	40 pleids	big_ovoids	8/2/17	0	y	40
19	40 pleids	big_ovoids	8/8/17	0	y	40
19	40 pleids	Chlorella	8/2/17	31.27603465	y	40
19	40 pleids	Chlorella	8/8/17	86.00909527	y	40
19	40 pleids	Oocystis	8/2/17	0	y	40
19	40 pleids	Oocystis	8/8/17	0	y	40
19	40 pleids	ovoids	8/2/17	1346.371647	y	40
19	40 pleids	ovoids	8/8/17	1676.038779	y	40
19	40 pleids	pennate diatom	8/2/17	89.55724977	y	40
19	40 pleids	pennate diatom	8/8/17	0	y	40
19	40 pleids	picoplankton	8/2/17	46.63019484	y	40
19	40 pleids	picoplankton	8/8/17	335.8484271	y	40
19	40 pleids	Selenastrum	8/2/17	35.15880217	y	40
19	40 pleids	Selenastrum	8/8/17	0	y	40
20	zooplankton	big_ovoids	8/2/17	298.4093334	y	0
20	zooplankton	big_ovoids	8/8/17	0	y	0
20	zooplankton	Chlorella	8/2/17	5.212672441	y	0
20	zooplankton	Chlorella	8/8/17	14.33484921	y	0
20	zooplankton	Oocystis	8/2/17	0	y	0
20	zooplankton	Oocystis	8/8/17	0	y	0
20	zooplankton	ovoids	8/2/17	565.1436543	y	0
20	zooplankton	ovoids	8/8/17	807.545957	y	0
20	zooplankton	pennate diatom	8/2/17	119.4096664	y	0
20	zooplankton	pennate diatom	8/8/17	246.2824369	y	0
20	zooplankton	picoplankton	8/2/17	91.03990421	y	0
20	zooplankton	picoplankton	8/8/17	122.1267008	y	0
20	zooplankton	Selenastrum	8/2/17	0	y	0
20	zooplankton	Selenastrum	8/8/17	0	y	0
22	zooplankton	big_ovoids	8/2/17	203.0841296	y	0
22	zooplankton	big_ovoids	8/8/17	118.1203611	y	0
22	zooplankton	Chlorella	8/2/17	2.027150394	y	0
22	zooplankton	Chlorella	8/8/17	8.253398031	y	0
22	zooplankton	Oocystis	8/2/17	0	y	0
22	zooplankton	Oocystis	8/8/17	417.0666132	y	0
22	zooplankton	ovoids	8/2/17	163.7562223	y	0
22	zooplankton	ovoids	8/8/17	485.4202303	y	0
22	zooplankton	pennate diatom	8/2/17	46.43709247	y	0
22	zooplankton	pennate diatom	8/8/17	252.0870734	y	0
22	zooplankton	picoplankton	8/2/17	13.81635403	y	0
22	zooplankton	picoplankton	8/8/17	36.32960947	y	0
22	zooplankton	Selenastrum	8/2/17	9.115245008	y	0
22	zooplankton	Selenastrum	8/8/17	43.29741379	y	0
23	80 pleids	big_ovoids	8/2/17	447.614	y	80
23	80 pleids	big_ovoids	8/8/17	0	y	80
23	80 pleids	Chlorella	8/2/17	62.55206929	y	80
23	80 pleids	Chlorella	8/8/17	100.9955285	y	80
23	80 pleids	Oocystis	8/2/17	0	y	80
23	80 pleids	Oocystis	8/8/17	0	y	80
23	80 pleids	ovoids	8/2/17	2160.843384	y	80
23	80 pleids	ovoids	8/8/17	2533.450352	y	80
23	80 pleids	pennate diatom	8/2/17	0	y	80
23	80 pleids	pennate diatom	8/8/17	0	y	80
23	80 pleids	picoplankton	8/2/17	399.6873844	y	80
23	80 pleids	picoplankton	8/8/17	172.0876238	y	80
23	80 pleids	Selenastrum	8/2/17	70.31760435	y	80
23	80 pleids	Selenastrum	8/8/17	0	y	80
25	zooplankton	big_ovoids	8/2/17	269.3973148	y	0
25	zooplankton	big_ovoids	8/8/17	0	y	0
25	zooplankton	Chlorella	8/2/17	3.764707874	y	0
25	zooplankton	Chlorella	8/8/17	2.244345079	y	0
25	zooplankton	Oocystis	8/2/17	0	y	0
25	zooplankton	Oocystis	8/8/17	0	y	0
25	zooplankton	ovoids	8/2/17	132.0515401	y	0
25	zooplankton	ovoids	8/8/17	104.9640447	y	0
25	zooplankton	pennate diatom	8/2/17	107.8003932	y	0
25	zooplankton	pennate diatom	8/8/17	0	y	0
25	zooplankton	picoplankton	8/2/17	24.05525924	y	0
25	zooplankton	picoplankton	8/8/17	14.34063532	y	0
25	zooplankton	Selenastrum	8/2/17	4.232078039	y	0
25	zooplankton	Selenastrum	8/8/17	0	y	0
29	40 pleids	big_ovoids	8/2/17	2098.190625	y	40
29	40 pleids	big_ovoids	8/8/17	466.2645834	y	40
29	40 pleids	Chlorella	8/2/17	263.8915423	y	40
29	40 pleids	Chlorella	8/8/17	488.6880413	y	40
29	40 pleids	Oocystis	8/2/17	0	y	40
29	40 pleids	Oocystis	8/8/17	0	y	40
29	40 pleids	ovoids	8/2/17	11469.09181	y	40
29	40 pleids	ovoids	8/8/17	24240.23027	y	40
29	40 pleids	pennate diatom	8/2/17	0	y	40
29	40 pleids	pennate diatom	8/8/17	0	y	40
29	40 pleids	picoplankton	8/2/17	474.6287689	y	40
29	40 pleids	picoplankton	8/8/17	2664.582562	y	40
29	40 pleids	Selenastrum	8/2/17	263.6910163	y	40
29	40 pleids	Selenastrum	8/8/17	146.4950091	y	40
30	no zooplankton	big_ovoids	8/2/17	2238.07	n	0
30	no zooplankton	big_ovoids	8/8/17	149.2046667	n	0
30	no zooplankton	Chlorella	8/2/17	104.2534488	n	0
30	no zooplankton	Chlorella	8/8/17	114.6787937	n	0
30	no zooplankton	Oocystis	8/2/17	0	n	0
30	no zooplankton	Oocystis	8/8/17	0	n	0
30	no zooplankton	ovoids	8/2/17	2604.093309	n	0
30	no zooplankton	ovoids	8/8/17	1263.262286	n	0
30	no zooplankton	pennate diatom	8/2/17	298.5241659	n	0
30	no zooplankton	pennate diatom	8/8/17	0	n	0
30	no zooplankton	picoplankton	8/2/17	377.4825297	n	0
30	no zooplankton	picoplankton	8/8/17	124.3471862	n	0
30	no zooplankton	Selenastrum	8/2/17	58.59800362	n	0
30	no zooplankton	Selenastrum	8/8/17	0	n	0
31	80 pleids	big_ovoids	8/2/17	5408.669167	y	80
31	80 pleids	big_ovoids	8/8/17	1044.432667	y	80
31	80 pleids	Chlorella	8/2/17	0	y	80
31	80 pleids	Chlorella	8/8/17	0	y	80
31	80 pleids	Oocystis	8/2/17	1975.578694	y	80
31	80 pleids	Oocystis	8/8/17	17701.1851	y	80
31	80 pleids	ovoids	8/2/17	1495.968497	y	80
31	80 pleids	ovoids	8/8/17	155.1374737	y	80
31	80 pleids	pennate diatom	8/2/17	1044.834581	y	80
31	80 pleids	pennate diatom	8/8/17	208.9669161	y	80
31	80 pleids	picoplankton	8/2/17	22.20485469	y	80
31	80 pleids	picoplankton	8/8/17	31.08679656	y	80
31	80 pleids	Selenastrum	8/2/17	0	y	80
31	80 pleids	Selenastrum	8/8/17	0	y	80
32	40 pleids	big_ovoids	8/2/17	0	y	40
32	40 pleids	big_ovoids	8/8/17	652.7704167	y	40
32	40 pleids	Chlorella	8/2/17	29.32128248	y	40
32	40 pleids	Chlorella	8/8/17	319.276187	y	40
32	40 pleids	Oocystis	8/2/17	0	y	40
32	40 pleids	Oocystis	8/8/17	0	y	40
32	40 pleids	ovoids	8/2/17	1682.964559	y	40
32	40 pleids	ovoids	8/8/17	9986.974871	y	40
32	40 pleids	pennate diatom	8/2/17	0	y	40
32	40 pleids	pennate diatom	8/8/17	0	y	40
32	40 pleids	picoplankton	8/2/17	318.5008844	y	40
32	40 pleids	picoplankton	8/8/17	699.4529226	y	40
32	40 pleids	Selenastrum	8/2/17	0	y	40
32	40 pleids	Selenastrum	8/8/17	0	y	40
34	80 pleids	big_ovoids	8/2/17	0	y	80
34	80 pleids	big_ovoids	8/8/17	93.25291667	y	80
34	80 pleids	Chlorella	8/2/17	3.619911417	y	80
34	80 pleids	Chlorella	8/8/17	6.515840551	y	80
34	80 pleids	Oocystis	8/2/17	0	y	80
34	80 pleids	Oocystis	8/8/17	0	y	80
34	80 pleids	ovoids	8/2/17	42.32421158	y	80
34	80 pleids	ovoids	8/8/17	401.6952445	y	80
34	80 pleids	pennate diatom	8/2/17	331.6935177	y	80
34	80 pleids	pennate diatom	8/8/17	1865.776037	y	80
34	80 pleids	picoplankton	8/2/17	38.55009494	y	80
34	80 pleids	picoplankton	8/8/17	166.5364101	y	80
34	80 pleids	Selenastrum	8/2/17	0	y	80
34	80 pleids	Selenastrum	8/8/17	29.29900181	y	80
36	no zooplankton	big_ovoids	8/2/17	1865.058333	n	0
36	no zooplankton	big_ovoids	8/8/17	1249.589083	n	0
36	no zooplankton	Chlorella	8/2/17	65.15840551	n	0
36	no zooplankton	Chlorella	8/8/17	87.31226338	n	0
36	no zooplankton	Oocystis	8/2/17	1975.578694	n	0
36	no zooplankton	Oocystis	8/8/17	1323.637725	n	0
36	no zooplankton	ovoids	8/2/17	4016.952445	n	0
36	no zooplankton	ovoids	8/8/17	7981.268961	n	0
36	no zooplankton	pennate diatom	8/2/17	4477.862488	n	0
36	no zooplankton	pennate diatom	8/8/17	8000.447646	n	0
36	no zooplankton	picoplankton	8/2/17	263.6826494	n	0
36	no zooplankton	picoplankton	8/8/17	1022.811119	n	0
36	no zooplankton	Selenastrum	8/2/17	0	n	0
36	no zooplankton	Selenastrum	8/8/17	0	n	0
40	no zooplankton	big_ovoids	8/2/17	15517.28533	n	0
40	no zooplankton	big_ovoids	8/8/17	65948.46267	n	0
40	no zooplankton	Chlorella	8/2/17	0	n	0
40	no zooplankton	Chlorella	8/8/17	0	n	0
40	no zooplankton	Oocystis	8/2/17	0	n	0
40	no zooplankton	Oocystis	8/8/17	0	n	0
40	no zooplankton	ovoids	8/2/17	432.1686768	n	0
40	no zooplankton	ovoids	8/8/17	9607.442123	n	0
40	no zooplankton	pennate diatom	8/2/17	0	n	0
40	no zooplankton	pennate diatom	8/8/17	0	n	0
40	no zooplankton	picoplankton	8/2/17	7.216577773	n	0
40	no zooplankton	picoplankton	8/8/17	113.2447589	n	0
40	no zooplankton	Selenastrum	8/2/17	0	n	0
40	no zooplankton	Selenastrum	8/8/17	0	n	0
41	80 pleids	big_ovoids	8/2/17	727.3727501	y	80
41	80 pleids	big_ovoids	8/8/17	1538.673125	y	80
41	80 pleids	Chlorella	8/2/17	177.882447	y	80
41	80 pleids	Chlorella	8/8/17	573.3939685	y	80
41	80 pleids	Oocystis	8/2/17	0	y	80
41	80 pleids	Oocystis	8/8/17	0	y	80
41	80 pleids	ovoids	8/2/17	3727.454837	y	80
41	80 pleids	ovoids	8/8/17	11732.27145	y	80
41	80 pleids	pennate diatom	8/2/17	0	y	80
41	80 pleids	pennate diatom	8/8/17	0	y	80
41	80 pleids	picoplankton	8/2/17	584.5427996	y	80
41	80 pleids	picoplankton	8/8/17	1801.368836	y	80
41	80 pleids	Selenastrum	8/2/17	57.13305353	y	80
41	80 pleids	Selenastrum	8/8/17	0	y	80
