# Supplementary material for: Beyond the fish-Daphnia paradigm: testing the potential for pygmy backswimmers (Neoplea striola) to cause trophic cascades in subtropical ponds
Source: PeerJ. 2022 Sep 28;10:e14094. doi: 10.7717/peerj.14094 (PMC9526409; doi:10.7717/peerj.14094)
Supplement: Supplemental Information 9 [file peerj-10-14094-s009.csv]

column	dataset	description
tank	zooplankton, phytoplankton	mesocosm number (20 cattle tanks numbered 1-43 with many numbers skipped)
treatment	zooplankton, phytoplankton	trophic treatment. 'no zooplankton' = no zooplankton or Neoplea added; 'zooplankton' = zooplankton but not Neoplea added; '40 pleids' = zooplankton and 40 pleids added; '80 pleids' = zooplankton and 80 pleids added
taxon	zooplankton, phytoplankton	morphospecies
date	zooplankton, phytoplankton	sampling date
mass	zooplankton	dry zooplankton mass in micrograms/L
log.mass	zooplankton	ln(mass + 0.001)
bv	phytoplankton	phytoplankton biovolume in cubic microns/microliter
zoop	zooplankton, phytoplankton	y' = zooplankton added, 'n' = zooplankton not added
Neo	zooplankton, phytoplankton	number of Neoplea added to mesocosm
